# Supplementary material for: Shared activity patterns arising at genetic susceptibility loci reveal underlying genomic and cellular architecture of human disease
Source: PLoS Comput Biol. 2018 Mar 1;14(3):e1005934. doi: 10.1371/journal.pcbi.1005934 (PMC5849332; doi:10.1371/journal.pcbi.1005934)
Supplement: S2 Table — (TXT) [file pcbi.1005934.s002.txt]

GWASdb_name	Cleansed_automatically	Cleansed_manually_trait1	Cleansed_manually_trait2	Cleansed_manually_trait3	Cleansed_manually_trait4	Cleansed_manually_trait5	Cleansed_manually_trait6	Cleansed_manually_trait7	Cleansed_manually_trait8	Cleansed_manually_trait9	Cleansed_manually_trait10	Cleansed_manually_trait11
Leukemia. Myelogenous. Chronic. BCR-ABL Positive	leukemia myelogenous chronic bcrabl positive	 chronic myelogenousleukemia										
*105850 ANGIOGENIN; ANG	*105850 angiogenin ang	*105850 angiogenin ang										
*126455 SOLUTE CARRIER FAMILY 6 (NEUROTRANSMITTER TRANSPORTER; DOPAMINE);	*126455 solute carrier family 6 (neurotransmitter transporter dopamine) 	*126455 solute carrier family 6 (neurotransmitter transporter dopamine) 										
*131310 ENGRAILED 2; EN2	*131310 engrailed 2 en2	*131310 engrailed 2 en2										
*137141 GAMMA-AMINOBUTYRIC ACID RECEPTOR; ALPHA-4; GABRA4	*137141 gammaaminobutyric acid receptor alpha4 gabra4	*137141 gammaaminobutyric acid receptor alpha4 gabra4										
*138249 GLUTAMATE RECEPTOR; IONOTROPIC; N-METHYL-D-ASPARTATE; SUBUNIT 1; GRIN1	*138249 glutamate receptor ionotropic nmethyldaspartate subunit 1 grin1	*138249 glutamate receptor ionotropic nmethyldaspartate subunit 1 grin1										
*142445 NEUREGULIN 1; NRG1	*142445 neuregulin 1 nrg1	*142445 neuregulin 1 nrg1										
*146680 INSULIN-DEGRADING ENZYME; IDE	*146680 insulindegrading enzyme ide	*146680 insulindegrading enzyme ide										
*182389 SODIUM CHANNEL; NEURONAL TYPE I; ALPHA SUBUNIT; SCN1A	*182389 sodium channel neuronal type i alpha subunit scn1a	*182389 sodium channel neuronal type i alpha subunit scn1a										
*190020 V-HA-RAS HARVEY RAT SARCOMA VIRAL ONCOGENE HOMOLOG; HRAS	*190020 vharas harvey rat sarcoma viral oncogene homolog hras	*190020 vharas harvey rat sarcoma viral oncogene homolog hras										
*600047 ATP-BINDING CASSETTE; SUBFAMILY A; MEMBER 2; ABCA2	*600047 atpbinding cassette subfamily a member 2 abca2	*600047 atpbinding cassette subfamily a member 2 abca2										
*600543 V-ERB-B2 AVIAN ERYTHROBLASTIC LEUKEMIA VIRAL ONCOGENE HOMOLOG 4; ERBB4	*600543 verbb2 avian erythroblastic leukemia viral oncogene homolog 4 erbb4	*600543 verbb2 avian erythroblastic leukemia viral oncogene homolog 4 erbb4										
*601512 SIGNAL TRANSDUCER AND ACTIVATOR OF TRANSCRIPTION 6; STAT6	*601512 signal transducer and activator of transcription 6 stat6	*601512 signal transducer and activator of transcription 6 stat6										
*601769 VITAMIN D RECEPTOR; VDR	*601769 vitamin d receptor vdr	*601769 vitamin d receptor vdr										
*602291 FORKHEAD BOX J1; FOXJ1	*602291 forkhead box j1 foxj1	*602291 forkhead box j1 foxj1										
*603594 TUMOR NECROSIS FACTOR LIGAND SUPERFAMILY; MEMBER 4; TNFSF4	*603594 tumor necrosis factor ligand superfamily member 4 tnfsf4	*603594 tumor necrosis factor ligand superfamily member 4 tnfsf4										
*603749 TRANSIENT RECEPTOR POTENTIAL CATION CHANNEL; SUBFAMILY M; MEMBER 2;	*603749 transient receptor potential cation channel subfamily m member 2 	*603749 transient receptor potential cation channel subfamily m member 2 										
*603888 POTASSIUM CHANNEL; VOLTAGE-GATED; DELAYED-RECTIFIER; SUBFAMILY S;	*603888 potassium channel voltagegated delayedrectifier subfamily s 	*603888 potassium channel voltagegated delayedrectifier subfamily s 										
*605046 UBIQUILIN 1; UBQLN1	*605046 ubiquilin 1 ubqln1	*605046 ubiquilin 1 ubqln1										
*605204 TORSIN-A; DYT1	*605204 torsina dyt1	*605204 torsina dyt1										
*605264 SORBIN AND SH3 DOMAIN CONTAINING 1; SORBS1	*605264 sorbin and sh3 domain containing 1 sorbs1	*605264 sorbin and sh3 domain containing 1 sorbs1										
*605558 FIBROBLAST GROWTH FACTOR 20; FGF20	*605558 fibroblast growth factor 20 fgf20	*605558 fibroblast growth factor 20 fgf20										
*607145 DYSTROBREVIN-BINDING PROTEIN 1; DTNBP1	*607145 dystrobrevinbinding protein 1 dtnbp1	*607145 dystrobrevinbinding protein 1 dtnbp1										
*607478 TRYPTOPHAN HYDROXYLASE 2; TPH2	*607478 tryptophan hydroxylase 2 tph2	*607478 tryptophan hydroxylase 2 tph2										
*608923 TRACE AMINE-ASSOCIATED RECEPTOR 6; TAAR6	*608923 trace amineassociated receptor 6 taar6	*608923 trace amineassociated receptor 6 taar6										
*609802 SOLUTE CARRIER FAMILY 24 (SODIUM/POTASSIUM/CALCIUM EXCHANGER); MEMBER	*609802 solute carrier family 24 (sodium/potassium/calcium exchanger) member	*609802 solute carrier family 24 (sodium/potassium/calcium exchanger) member										
*610259 NARCOLEPSY CANDIDATE REGION GENE 1A	*610259 narcolepsy candidate region gene 1a	*610259 narcolepsy candidate region gene 1a										
#176807 PROSTATE CANCER	#176807 prostate cancer	#176807 prostate cancer										
#177900 PSORIASIS SUSCEPTIBILITY 1; PSORS1	#177900 psoriasis susceptibility 1 psors1	#177900 psoriasis susceptibility 1 psors1										
#600652 DEAFNESS; AUTOSOMAL DOMINANT NONSYNDROMIC SENSORINEURAL 4; DFNA4	#600652 deafness autosomal dominant nonsyndromic sensorineural 4 dfna4	#600652 deafness autosomal dominant nonsyndromic sensorineural 4 dfna4										
%604201 HEPATIC FIBROSIS; SEVERE; SUSCEPTIBILITY TO; DUE TO SCHISTOSOMA MANSONI	%604201 hepatic fibrosis severe susceptibility to due to schistosoma mansoni	%604201 hepatic fibrosis severe susceptibility to due to schistosoma mansoni										
%608224 DEAFNESS; AUTOSOMAL DOMINANT NONSYNDROMIC SENSORINEURAL 41; DFNA41	%608224 deafness autosomal dominant nonsyndromic sensorineural 41 dfna41	%608224 deafness autosomal dominant nonsyndromic sensorineural 41 dfna41										
%610448 CHILBLAIN LUPUS	%610448 chilblain lupus	%610448 chilblain lupus										
+120900 COMPLEMENT COMPONENT 5; C5	+120900 complement component 5 c5	+120900 complement component 5 c5										
+143100 HUNTINGTON DISEASE; HD	+143100 huntington disease hd	+143100 huntington disease hd										
+176261 POTASSIUM CHANNEL; VOLTAGE-GATED; ISK-RELATED SUBFAMILY; MEMBER 1;	+176261 potassium channel voltagegated iskrelated subfamily member 1 	+176261 potassium channel voltagegated iskrelated subfamily member 1 										
+203200 OCULOCUTANEOUS ALBINISM; TYPE II; OCA2	+203200 oculocutaneous albinism type ii oca2	+203200 oculocutaneous albinism type ii oca2										
+607961 SEMAPHORIN 7A; SEMA7A	+607961 semaphorin 7a sema7a	+607961 semaphorin 7a sema7a										
GWAS of 4 kHz hearing threshold in a British population	4 khz hearing threshold in a british population	4 khz hearing threshold in a british population										
*182135 5-@HYDROXYTRYPTAMINE RECEPTOR 2A; HTR2A	*182135 5@hydroxytryptamine receptor 2a htr2a	5-HT receptor 2a										
5-HTT brain serotonin transporter levels	5htt brain serotonin transporter levels	null										
AB1-42	ab142	ab142										
Abdominal aortic aneurysm	abdominal aortic aneurysm	abdominal aortic aneurysm										
Acenocoumarol maintenance dosage	acenocoumarol maintenance dosage	acenocoumarol maintenance dosage										
Achilles tendinopathy	achilles tendinopathy	achilles tendinopathy										
Activated partial thromboplastin time	activated partial thromboplastin time	activated partial thromboplastin time										
Acute lung injury	acute lung injury	acute lung injury										
Acute lymphoblastic leukemia (childhood)	acute lymphoblastic leukemia (childhood)	acute lymphoblastic leukemia										
Acute lymphoblastic leukemia	acute lymphoblastic leukemia	acute lymphoblastic leukemia										
acute lymphoblastic leukemia (bcell precursor)	acute lymphoblastic leukemia (bcell precursor)	acute lymphoblastic leukemia (bcell precursor)										
Leukemia. Myeloid. Acute	leukemia myeloid acute	acute myeloid leukemia										
Leukemia; Leukemia. Promyelocytic. Acute; Precursor T-Cell Lymphoblastic Leukemia-Lymphoma	leukemia leukemia promyelocytic acute precursor tcell lymphoblastic leukemialymphoma	acute promyelocytic leukemia										
Addiction	addiction	addiction										
Adenocarcinoma; Carcinoma. Small Cell; Carcinoma. Squamous Cell; Lung Neoplasms; Neoplasms. Squamous Cell	adenocarcinoma carcinoma small cell carcinoma squamous cell lung neoplasms neoplasms squamous cell	adenocarcinoma carcinoma small cell carcinoma squamous cell lung neoplasms neoplasms squamous cell										
GWAS of adiponectin levels	adiponectin levels	null										
Adiponectin levels	adiponectin levels	null										
Adiposity in newborns	adiposity in newborns	fat distribtion										
*104210 ALPHA-2A-ADRENERGIC RECEPTOR; ADRA2A	*104210 alpha2aadrenergic receptor adra2a	adra2a										
Adult fetal hemoblogbin levels (HbF) by F cell levels	adult fetal hemoblogbin levels (hbf) by f cell levels	adult fetal hemoblogbin levels (hbf) by f cell levels										
GWAS of adverse response to aromatase inhibitors	adverse response to aromatase inhibitors	null										
Adverse response to aromatase inhibitors	adverse response to aromatase inhibitors	null										
Adverse response to carbamapezine	adverse response to carbamapezine	null										
Adverse response to chemotherapy (neutropenia/leucopenia) (5-fluorouracil)	adverse response to chemotherapy (neutropenia/leucopenia) (5fluorouracil)	adverse response to chemotherapy										
Adverse response to chemotherapy (neutropenia/leucopenia) (all anthracycline-based drugs)	adverse response to chemotherapy (neutropenia/leucopenia) (all anthracyclinebased drugs)	adverse response to chemotherapy										
Adverse response to chemotherapy (neutropenia/leucopenia) (all antimetabolite drugs)	adverse response to chemotherapy (neutropenia/leucopenia) (all antimetabolite drugs)	adverse response to chemotherapy										
Adverse response to chemotherapy (neutropenia/leucopenia) (all antimicrotubule drugs)	adverse response to chemotherapy (neutropenia/leucopenia) (all antimicrotubule drugs)	adverse response to chemotherapy										
Adverse response to chemotherapy (neutropenia/leucopenia) (all platinum-based drugs)	adverse response to chemotherapy (neutropenia/leucopenia) (all platinumbased drugs)	adverse response to chemotherapy										
Adverse response to chemotherapy (neutropenia/leucopenia) (all topoisomerase inhibitors)	adverse response to chemotherapy (neutropenia/leucopenia) (all topoisomerase inhibitors)	adverse response to chemotherapy										
Adverse response to chemotherapy (neutropenia/leucopenia) (camptothecin)	adverse response to chemotherapy (neutropenia/leucopenia) (camptothecin)	adverse response to chemotherapy										
Adverse response to chemotherapy (neutropenia/leucopenia) (carboplatin)	adverse response to chemotherapy (neutropenia/leucopenia) (carboplatin)	adverse response to chemotherapy										
Adverse response to chemotherapy (neutropenia/leucopenia) (cisplatin)	adverse response to chemotherapy (neutropenia/leucopenia) (cisplatin)	adverse response to chemotherapy										
Adverse response to chemotherapy (neutropenia/leucopenia) (cyclophosphamide)	adverse response to chemotherapy (neutropenia/leucopenia) (cyclophosphamide)	adverse response to chemotherapy										
Adverse response to chemotherapy (neutropenia/leucopenia) (docetaxel)	adverse response to chemotherapy (neutropenia/leucopenia) (docetaxel)	adverse response to chemotherapy										
Adverse response to chemotherapy (neutropenia/leucopenia) (doxorubicin)	adverse response to chemotherapy (neutropenia/leucopenia) (doxorubicin)	adverse response to chemotherapy										
Adverse response to chemotherapy (neutropenia/leucopenia) (epirubicin)	adverse response to chemotherapy (neutropenia/leucopenia) (epirubicin)	adverse response to chemotherapy										
Adverse response to chemotherapy (neutropenia/leucopenia) (etoposide)	adverse response to chemotherapy (neutropenia/leucopenia) (etoposide)	adverse response to chemotherapy										
Adverse response to chemotherapy (neutropenia/leucopenia) (gemcitabine)	adverse response to chemotherapy (neutropenia/leucopenia) (gemcitabine)	adverse response to chemotherapy										
Adverse response to chemotherapy (neutropenia/leucopenia) (paclitaxel + carboplatin)	adverse response to chemotherapy (neutropenia/leucopenia) (paclitaxel + carboplatin)	adverse response to chemotherapy										
Adverse response to chemotherapy (neutropenia/leucopenia) (paclitaxel)	adverse response to chemotherapy (neutropenia/leucopenia) (paclitaxel)	adverse response to chemotherapy										
Adverse response to lamotrigine and phenytoin	adverse response to lamotrigine and phenytoin	adverse response to lamotrigine and phenytoin										
Adverse response to radiation therapy	adverse response to radiation therapy	adverse response to radiation therapy										
aerobic fitness insulin	aerobic fitness insulin	aerobic fitness insulin										
Aging (time to death)	aging (time to death)	aging										
Aging	aging	aging										
Aging/ Telomere Length	aging/ telomere length	aging										
Aging (facial)	aging (facial)	aging										
Aging (time to event)	aging (time to event)	aging										
Acquired Immunodeficiency Syndrome	acquired immunodeficiency syndrome	AIDS										
AIDS	aids	AIDS										
AIDS progression	aids progression	AIDS progression										
Airflow obstruction	airflow obstruction	airflow obstruction										
alcohol consumption	alcohol consumption	alcohol consumption										
Alcohol consumption (transferrin glycosylation)	alcohol consumption (transferrin glycosylation)	alcohol consumption										
alcohol	alcohol	alcohol consumption										
Alcohol dependence	alcohol dependence	alcohol consumption										
Alcohol and nictotine co-dependence	alcohol and nictotine codependence	alcohol consumption										
Alcohol dependence	alcohol dependence	alcohol consumption										
Alcohol Withdrawal Seizures|Alcoholism|Disease Models. Animal|	alcohol withdrawal seizures alcoholism disease models animal 	alcohol consumption	alcohol withdrawal seizures									
Alcoholism	alcoholism	alcohol consumption										
Alcoholism|Hypertension	alcoholism hypertension	blood pressure	alcohol dependence									
Alcohol withdrawal symptoms	alcohol withdrawal symptoms	alcohol consumption										
Alcoholism (heaviness of drinking)	alcoholism (heaviness of drinking)	alcohol consumption										
Alcoholism (alcohol dependence factor score)	alcoholism (alcohol dependence factor score)	alcohol consumption										
Alcoholism (alcohol use disorder factor score)	alcoholism (alcohol use disorder factor score)	alcohol consumption										
Alcoholism (12-month weekly alcohol consumption)	alcoholism (12month weekly alcohol consumption)	alcohol consumption										
Allergic rhinitis	allergic rhinitis	allergic rhinitis										
#607154 ALLERGIC RHINITIS	#607154 allergic rhinitis	allergic rhinitis										
Allergic sensitization	allergic sensitization	allergic sensitization										
Alopecia areata	alopecia areata	alopecia										
Alopecia	alopecia	alopecia										
Alopecia; Arthritis. Rheumatoid; Drug Toxicity	alopecia arthritis rheumatoid drug toxicity	alopecia										
+103950 ALPHA-2-MACROGLOBULIN; A2M	+103950 alpha2macroglobulin a2m	alpha-2 macroglobulin										
#104300 ALZHEIMER DISEASE; AD	#104300 alzheimer disease ad	alzheimer's disease										
Alzheimer Disease	alzheimer disease	alzheimer's disease										
Alzheimer Disease; Dementia	alzheimer disease dementia	alzheimer's disease										
Alzheimer`s disease	alzheimers disease	alzheimer's disease										
GWAS of Alzheimer`s disease	alzheimers disease	alzheimer's disease										
Alzheimer's disease	alzheimers disease	alzheimer's disease										
Alzheimer`s disease (age of onset)	alzheimers disease (age of onset)	alzheimer's disease										
Alzheimer`s disease (late onset)	alzheimers disease (late onset)	alzheimer's disease										
Late-onset Alzheimer`s disease	lateonset alzheimers disease	alzheimer's disease										
Alzheimer's disease (late onset)	alzheimers disease (late onset)	alzheimer's disease										
Alzheimer's disease (cognitive decline)	alzheimers disease (cognitive decline)	alzheimer's disease										
Alzheimer's disease (age of onset)	alzheimers disease (age of onset)	alzheimer's disease										
GWAS of biomarkers in cerebrospinal fluid relating to Alzheimer`s disease	biomarkers in cerebrospinal fluid relating to alzheimers disease	alzheimer's disease biomarkers										
GWAS of Alzheimer`s disease biomarkers	alzheimers disease biomarkers	alzheimer's disease biomarkers										
Alzheimer`s disease biomarkers	alzheimers disease biomarkers	alzheimer's disease biomarkers										
Alzheimer's disease biomarkers	alzheimers disease biomarkers	alzheimer's disease biomarkers										
Amyloid A Levels	amyloid a levels	amyloid A levels										
GWAS of amyloid A Levels	amyloid a levels	amyloid A levels										
amyloid a serum levels	amyloid a serum levels	amyloid A levels										
Amyotrophic Lateral Sclerosis (ALS)	amyotrophic lateral sclerosis (als)	amyotrophic lateral sclerosis										
Amyotrophic lateral sclerosis	amyotrophic lateral sclerosis	amyotrophic lateral sclerosis										
Sporadic Amyotrophic Lateral Sclerosis (ALS)	sporadic amyotrophic lateral sclerosis (als)	amyotrophic lateral sclerosis										
Amyotrophic lateral sclerosis (age of onset)	amyotrophic lateral sclerosis (age of onset)	amyotrophic lateral sclerosis										
amyotrophic lateral sclerosis (sporadic)	amyotrophic lateral sclerosis (sporadic)	amyotrophic lateral sclerosis										
Anti-cyclic Citrullianted Peptide Antibody	anticyclic citrullianted peptide antibody	ANCA										
Anti-cyclic Citrullinated Peptide Antibody	anticyclic citrullinated peptide antibody	ANCA										
Androgen levels	androgen levels	androgen levels										
Anemia	anemia	anemia										
hematocrit	hematocrit	anemia										
Anemia. Iron-Deficiency	anemia irondeficiency	anemia										
Anemia; Peripheral Nervous System Diseases; Thrombocytopenia	anemia peripheral nervous system diseases thrombocytopenia	anemia peripheral nervous system diseases thrombocytopenia										
Angiotensin-converting enzyme activity	angiotensinconverting enzyme activity	angiotensinconverting enzyme activity										
Angiotensin-converting enzyme activity	angiotensinconverting enzyme activity	angiotensinconverting enzyme activity										
Ankle-brachial index	anklebrachial index	null										
Ankylosing spondylitis	ankylosing spondylitis	ankylosing spondylitis										
GWAS of anorexia nervosa	anorexia nervosa	anorexia nervosa										
Anorexia nervosa	anorexia nervosa	anorexia nervosa										
anorexia nervosa	anorexia nervosa	anorexia nervosa										
Anthropometric traits	anthropometric traits	anthropometric traits										
Anticoagulant levels	anticoagulant levels	anticoagulant levels										
Antineutrophil cytoplasmic antibody-associated vasculitis	antineutrophil cytoplasmic antibodyassociated vasculitis	antineutrophil cytoplasmic antibodyassociated vasculitis										
Antipsychotic drug-induced weight gain	antipsychotic druginduced weight gain	antipsychotic druginduced weight gain										
Aortic root size	aortic root size	cardiac structure and function										
Aortic-valve calcification	aorticvalve calcification	aorticvalve calcification										
*602710 AMYLOID BETA A4 PRECURSOR PROTEIN-BINDING; FAMILY B; MEMBER 2; APBB2	*602710 amyloid beta a4 precursor proteinbinding family b member 2 apbb2	apbb2										
Apnea	apnea	apnea										
Apolipoprotein Levels	apolipoprotein levels	apolipoprotein levels										
Arterial stiffness	arterial stiffness	arterial stiffness										
Aortic stiffness	aortic stiffness	arterial stiffness										
Arteriosclerosis; Cardiovascular Diseases	arteriosclerosis cardiovascular diseases	arteriosclerosis cardiovascular diseases										
Arteriosclerosis; Cardiovascular Diseases; Coronary Disease	arteriosclerosis cardiovascular diseases coronary disease	arteriosclerosis cardiovascular diseases coronary artery disease										
Arthritis	arthritis	arthritis										
Arthritis (juvenile idiopathic)	arthritis (juvenile idiopathic)	arthritis (juvenile idiopathic)										
Arthritis. Rheumatoid; Diabetes Mellitus. Type 1	arthritis rheumatoid diabetes mellitus type 1	type 1 diabetes mellitus	rheumatoid arthritis									
Asparaginase hypersensitivity in acute lymphoblastic leukemia	asparaginase hypersensitivity in acute lymphoblastic leukemia	asparaginase hypersensitivity in acute lymphoblastic leukemia										
Aspartate aminotransferase	aspartate aminotransferase	aspartate aminotransferase										
Asperger disorder	asperger disorder	asperger disorder										
GWAS of asperger disorder	asperger disorder	asperger disorder										
Aspergillosis Infection	aspergillosis infection	aspergillosis										
Aspirin hydrolysis (plasma)	aspirin hydrolysis (plasma)	aspirin hydrolysis (plasma)										
#600807 ASTHMA; SUSCEPTIBILITY TO	#600807 asthma susceptibility to	asthma										
Asthma	asthma	asthma										
GWAS of asthma	asthma	asthma										
Asthma (childhood onset)	asthma	asthma										
Asthma; Brain Ischemia; Coronary Artery Disease; Coronary Disease; Coronary Stenosis; Essential hypertension; Hypertension	asthma brain ischemia coronary artery disease coronary disease coronary stenosis essential hypertension hypertension	blood pressure	coronary artery disease	blood pressure								
Asthma; Heart Diseases	asthma heart diseases	asthma										
Asthma; Obesity	asthma obesity	asthma	obesity-related traits									
Childhood asthma	childhood asthma	asthma										
Pulmonary function in asthmatics	pulmonary function in asthmatics	pulmonary function in asthmatics										
Asthma|	asthma 	asthma 										
Asthma. Allergy.	asthma allergy 	null										
%609958 ASTHMA-RELATED TRAITS; SUSCEPTIBILITY TO; 3	%609958 asthmarelated traits susceptibility to 3	null										
Asthma; Pulmonary Disease. Chronic Obstructive	asthma pulmonary disease chronic obstructive	asthma 										
Asthma (bronchodilator response)	asthma (bronchodilator response)	asthma (bronchodilator response)										
Asthma (toluene diisocyanate-induced)	asthma (toluene diisocyanateinduced)	asthma (toluene diisocyanateinduced)										
Arteriosclerosis; Heart Diseases; Hemorrhage; Intracranial Hemorrhages; Myocardial Infarction; Peripheral Vascular Diseases; Pulmonary Embolism; Stroke; Thromboembolism; venous thromboembolism; Venous Thrombosis	arteriosclerosis heart diseases hemorrhage intracranial hemorrhages myocardial infarction peripheral vascular diseases pulmonary embolism stroke thromboembolism venous thromboembolism venous thrombosis	atherosclerosis	myocardial infarction	stroke	venous thromboembolism	peripheral vascular disease						
Arteriosclerosis; Hyperlipoproteinemia Type III; Hyperlipoproteinemias; Vascular Diseases	arteriosclerosis hyperlipoproteinemia type iii hyperlipoproteinemias vascular diseases	atherosclerosis										
Subclinical atherosclerosis	subclinical atherosclerosis	atherosclerosis										
subclinical atherosclerosis traits (other)	subclinical atherosclerosis traits (other)	atherosclerosis										
atherosclerosis. carotid coronary artery calcium. intimal medial thickness	atherosclerosis carotid coronary artery calcium intimal medial thickness	atherosclerosis										
Atopic dermatitis	atopic dermatitis	atopic dermatitis										
Atopy	atopy	atopy										
Atrial Fibrillation; Atrial Flutter	atrial fibrillation atrial flutter	atrial fibrillation/flutter										
Atrial fibrillation/atrial flutter	atrial fibrillation/atrial flutter	atrial fibrillation/flutter										
Atrial fibrillation	atrial fibrillation	atrial fibrillation/flutter										
Atrial fibrillation	atrial fibrillation	atrial fibrillation/flutter										
GWAS of atrioventricular conduction	atrioventricular conduction	atrioventricular conduction										
Atrioventricular conduction	atrioventricular conduction	atrioventricular conduction										
#143465 ATTENTION DEFICIT-HYPERACTIVITY DISORDER; ADHD	#143465 attention deficithyperactivity disorder adhd	attention-deficit hyperactivity disorder										
ADHD | attention-deficit hyperactivity disorder	adhd attentiondeficit hyperactivity disorder	attention-deficit hyperactivity disorder										
Attention deficit hyperactivity disorder (time to onset)	attention deficit hyperactivity disorder (time to onset)	attention-deficit hyperactivity disorder										
Attention deficit hyperactivity disorder motor coordination	attention deficit hyperactivity disorder motor coordination	attention-deficit hyperactivity disorder										
Attention deficit hyperactivity disorder symptoms (interaction)	attention deficit hyperactivity disorder symptoms (interaction)	attention-deficit hyperactivity disorder										
Attention Deficit Disorder with Hyperactivity	attention deficit disorder with hyperactivity	attention-deficit hyperactivity disorder										
GWAS of attention deficit hyperactivity disorder	attention deficit hyperactivity disorder	attention-deficit hyperactivity disorder										
Attention deficit hyperactivity disorder	attention deficit hyperactivity disorder	attention-deficit hyperactivity disorder										
Attention deficit hyperactivity disorder and conduct disorder	attention deficit hyperactivity disorder and conduct disorder	attention-deficit hyperactivity disorder										
Attention deficit hyperactivity disorder (combined symptoms)	attention deficit hyperactivity disorder (combined symptoms)	attention-deficit hyperactivity disorder										
Attention deficit hyperactivity disorder (hyperactivity-impulsivity symptoms)	attention deficit hyperactivity disorder (hyperactivityimpulsivity symptoms)	attention-deficit hyperactivity disorder										
Attention deficit hyperactivity disorder (inattention symptoms)	attention deficit hyperactivity disorder (inattention symptoms)	attention-deficit hyperactivity disorder										
Autism Spectrum Disorder	autism spectrum disorder	autism										
Autism	autism	autism										
Autistic Disorder	autistic disorder	autism										
#608636 AUTISM; SUSCEPTIBILITY TO; 1	#608636 autism susceptibility to 1	autism										
Autism spectrum disorder, attention deficit-hyperactivity disorder, bipolar disorder, major depressive disorder, and schizophrenia (combined)	autism spectrum disorder, attention deficithyperactivity disorder, bipolar disorder, major depressive disorder, and schizophrenia (combined)	autism	attention-deficit hyperactivity disorder	bipolar disorder	depression	schizophrenia						
Autoimmune Diseases; Autoimmune Thyroid Disease; Graves Disease; Thyroiditis. Autoimmune	autoimmune diseases autoimmune thyroid disease graves disease thyroiditis autoimmune	autoimmune thyroid disease										
%608174 AUTOIMMUNE THYROID DISEASE; SUSCEPTIBILITY TO; 2	%608174 autoimmune thyroid disease susceptibility to 2	autoimmune thyroid disease										
axial length	axial length	null										
B cell non-Hodgkin lymphoma	b cell nonhodgkin lymphoma	b cell nonhodgkin lymphoma										
Barrett's esophagus	barretts esophagus	barretts esophagus										
Basal cell carcinoma (cutaneous)	basal cell carcinoma (cutaneous)	basal cell carcinoma										
Carcinoma. Basal Cell	carcinoma basal cell	basal cell carcinoma										
Basal cell carcinoma	basal cell carcinoma	basal cell carcinoma										
behavioural disinhibition (generation interaction)	behavioural disinhibition (generation interaction)	behavioural disinhibition										
Behcet Syndrome	behcet syndrome	behcet's disease										
Behcet`s disease	behcets disease	behcet's disease										
Behcet's disease	behcets disease	behcet's disease										
benzene haematotoxicity	benzene haematotoxicity	benzene haematotoxicity										
benzene toxicity	benzene toxicity	benzene toxicity										
Beta thalassemia/hemoglobin E disease	beta thalassemia/hemoglobin e disease	beta thalassemia/hemoglobin e disease										
Beta-2 microglubulin plasma levels	beta2 microglubulin plasma levels	beta2 microglubulin plasma levels										
beta2glycoprotein i (beta2gpi) plasma levels	beta2glycoprotein i (beta2gpi) plasma levels	beta2glycoprotein i (beta2gpi) plasma levels										
Biliary atresia	biliary atresia	biliary atresia										
Hyperbilirubinemia	hyperbilirubinemia	bilirubin levels										
Serum bilirubin levels	serum bilirubin levels	bilirubin levels										
Bilirubin levels	bilirubin levels	bilirubin levels										
Biochemical measures	biochemical measures	biochemical measures										
Biomarkers	biomarkers	null										
Biplolar disorder and schizophrenia	biplolar disorder and schizophrenia	biplolar disorder and schizophrenia										
Bipolar disorder	bipolar disorder	bipolar disorder										
Bipolar disorder (age of onset and psychomotor symptoms)	bipolar disorder (age of onset and psychomotor symptoms)	bipolar disorder										
Bipolar Disorder; Epidermal Necrolysis. Toxic; Epilepsy; Stevens-Johnson Syndrome	bipolar disorder epidermal necrolysis toxic epilepsy stevensjohnson syndrome	toxic epidermal necrolysis	epilepsy	bipolar disorder								
GWAS of bipolar disorder in the Japanese population	bipolar disorder in the japanese population	bipolar disorder										
Bipolar disorder and schizophrenia	bipolar disorder and schizophrenia	bipolar disorder and schizophrenia	schizophrenia									
Bipolar Disorder; Schizophrenia	bipolar disorder schizophrenia	bipolar disorder	schizophrenia									
GWAS of bipolar disorder and schizophrenia	bipolar disorder and schizophrenia	bipolar disorder and schizophrenia	schizophrenia									
schizophrenia | bipolar disorder	schizophrenia bipolar disorder	bipolar disorder	schizophrenia									
Bipolar Disorder; Psychotic Disorders; Schizophrenia	bipolar disorder psychotic disorders schizophrenia	bipolar disorder	schizophrenia									
Bipolar disorder (mood-incongruent)	bipolar disorder (moodincongruent)	bipolar disorder										
Bipolar disorder (mania)	bipolar disorder (mania)	bipolar disorder (mania)										
Bipolar disorder and major depressive disorder (combined)	bipolar disorder and major depressive disorder (combined)	bipolar disorder and major depressive disorder (combined)										
Birth weight	birth weight	birth weight										
GWAS of birth weight in a British population	birth weight in a british population	birth weight in a british population										
Bitter taste response	bitter taste response	bitter taste response										
Black vs blond hair color	black vs blond hair color	black vs blond hair color										
Black vs. blond hair color	black vs blond hair color	black vs blond hair color										
Black vs. red hair color	black vs red hair color	black vs red hair color										
Black vs red hair color	black vs red hair color	black vs red hair color										
Bladder cancer	bladder cancer	bladder cancer										
Urinary Bladder Neoplasms	urinary bladder neoplasms	bladder cancer										
Alzheimer Disease; Lung Neoplasms; Urinary Bladder Neoplasms	alzheimer disease lung neoplasms urinary bladder neoplasms	alzheimer's disease	bladder cancer	lung cancer								
urinary bladder cancer	urinary bladder cancer	bladder cancer										
Urinary Bladder Neoplasms; Urologic Neoplasms	urinary bladder neoplasms urologic neoplasms	bladder cancer										
Bleomycin sensitivity	bleomycin sensitivity	bleomycin sensitivity										
GWAS of bleomycin sensitivity	bleomycin sensitivity	bleomycin sensitivity										
Blond vs brown hair color	blond vs brown hair color	blond vs brown hair color										
Blond vs. brown hair color	blond vs brown hair color	blond vs brown hair color										
Blood lipid traits	blood lipid traits	blood lipid traits										
Blood Lipids	blood lipids	blood lipids										
Blood Phenotypes	blood phenotypes	blood phenotypes										
Blood pressure	blood pressure	blood pressure										
Blood Pressure and Arterial Stiffness	blood pressure and arterial stiffness	blood pressure	arterial stiffness									
Hypertension	hypertension	blood pressure										
GWAS of hypertension	hypertension	blood pressure										
Diastolic blood pressure	diastolic blood pressure	blood pressure										
Essential hypertension; Hypertension	essential hypertension hypertension	blood pressure										
Hypotension. Orthostatic	hypotension orthostatic	blood pressure										
Cystic Fibrosis; Depression; Hypertension; Neoplasms; Pain; Parkinson Disease; Schizophrenia	cystic fibrosis depression hypertension neoplasms pain parkinson disease schizophrenia	Parkinson's disease	depression	schizophrenia	blood pressure	cystic fibrosis	pain					
GWAS of systolic blood pressure in a British population	systolic blood pressure in a british population	blood pressure										
systolic blood pressure	systolic blood pressure	blood pressure										
Hypertension (young onset)	hypertension (young onset)	blood pressure										
Obesity and blood pressure	obesity and blood pressure	blood pressure	obesity-related traits									
Hypertension risk in short sleep duration	hypertension risk in short sleep duration	blood pressure										
Hypertension; Myocardial Infarction	hypertension myocardial infarction	myocardial infarction	myocardial infarction									
Blood trace element (Cu levels)	blood trace element (cu levels)	blood trace element (cu levels)										
Blood trace element (Se levels)	blood trace element (se levels)	blood trace element (se levels)										
Blood trace element (Zn levels)	blood trace element (zn levels)	blood trace element (zn levels)										
Blue vs brown eyes	blue vs brown eyes	blue vs brown eyes										
Blue vs. brown eyes	blue vs brown eyes	blue vs brown eyes										
Blue vs green eyes	blue vs green eyes	blue vs green eyes										
Blue vs. green eyes	blue vs green eyes	blue vs green eyes										
BMI   rosiglitazone or pioglitazone	bmi rosiglitazone or pioglitazone	BMI rosiglitazone or pioglitazone										
BMI    rosiglitazone or pioglitazone	bmi rosiglitazone or pioglitazone	BMI rosiglitazone or pioglitazone										
*300247 BONE MORPHOGENETIC PROTEIN 15; BMP15	*300247 bone morphogenetic protein 15 bmp15	bmp15										
Body mass (lean)	body mass (lean)	body mass (lean)										
Body mass in chronic obstructive pulmonary disease	body mass in chronic obstructive pulmonary disease	body mass in COPD										
GWAS of body mass in chronic obstructive pulmonary disease	body mass in chronic obstructive pulmonary disease	body mass in COPD										
Body mass index (asthmatics)	body mass index (asthmatics)	body mass index (asthmatics)										
Body mass index (non-asthmatics)	body mass index (nonasthmatics)	body mass index (nonasthmatics)										
Body mass index and cholesterol (psychopharmacological treatment)	body mass index and cholesterol (psychopharmacological treatment)	body mass index and cholesterol (psychopharmacological treatment)										
Bone Diseases; Bone Diseases. Metabolic	bone diseases bone diseases metabolic	bone diseases										
Bone Diseases; Bone Diseases. Metabolic; Fractures. Bone	bone diseases bone diseases metabolic fractures bone	bone diseases										
Bone mass and geometry	bone mass and geometry	bone mass and geometry										
bone density	bone density	bone mineral density										
GWAS of bone mineral density	bone mineral density	bone mineral density										
Bone mineral density	bone mineral density	bone mineral density										
Bone mineral density (hip)	bone mineral density (hip)	bone mineral density										
Bone mineral density (spine)	bone mineral density (spine)	bone mineral density										
GWAS of bone mineral density and growth	bone mineral density and growth	bone mineral density										
Wrist bone mass	wrist bone mass	bone mineral density										
GWAS of wrist bone mineral density	wrist bone mineral density	bone mineral density										
Borderline Personality Disorder	borderline personality disorder	borderline personality disorder										
Brachial circumference	brachial circumference	brachial circumference										
Brain aging. MRI and cognition phenotypes	brain aging mri and cognition phenotypes	brain aging mri and cognition phenotypes										
Brain connectivity	brain connectivity	brain connectivity										
Brain cytoarchitecture	brain cytoarchitecture	brain cytoarchitecture										
Brain imaging	brain imaging	brain imaging										
Brain imaging	brain imaging	brain imaging										
Brain imaging in schizophrenia (interaction)	brain imaging in schizophrenia (interaction)	brain imaging in schizophrenia (interaction)										
Brain Ischemia|Hypertension|Stroke	brain ischemia hypertension stroke	blood pressure	stroke									
Brain Ischemia|Hypertension|Osteoporosis|Stroke	brain ischemia hypertension osteoporosis stroke	blood pressure	stroke	osteoporosis								
Brain lesion load	brain lesion load	brain lesion load										
Brain structure	brain structure	brain structure										
Brain structure	brain structure	brain structure										
Brain structure (hippocampal volume)	brain structure (hippocampal volume)	brain structure (hippocampal volume)										
Brain structure (temporal lobe volume)	brain structure (temporal lobe volume)	brain structure (temporal lobe volume)										
Cancer. breast cancer and prostate cancer	cancer breast cancer and prostate cancer	breast cancer	prostate cancer									
Breast cancer	breast cancer	breast cancer										
GWAS of breast cancer	breast cancer	breast cancer										
breast cancer | Overall effect	breast cancer overall effect	breast cancer										
Breast Neoplasms	breast neoplasms	breast cancer										
Breast Neoplasms; Neoplasms	breast neoplasms neoplasms	breast cancer										
Sporadic post-menopausal breast cancer	sporadic postmenopausal breast cancer	breast cancer										
Breast Neoplasms; Drug Toxicity	breast neoplasms drug toxicity	breast cancer										
Breast Cancer in BRCA1 mutation carriers	breast cancer in brca1 mutation carriers	breast cancer										
Breast cancer (male)	breast cancer (male)	breast cancer (male)										
Breast cancer (prognosis)	breast cancer (prognosis)	breast cancer (prognosis)										
Breast cancer (survival)	breast cancer (survival)	breast cancer (survival)										
breast cancer survival	breast cancer survival	breast cancer survival										
Breast density	breast density	breast density										
Mammographic density	mammographic density	breast density										
Breast Neoplasms; Cardiomyopathies; Drug Toxicity	breast neoplasms cardiomyopathies drug toxicity	breast neoplasms 	cardiomyopathies	drug toxicity								
Breast Neoplasms; Colorectal Neoplasms; Heart Diseases; Psychophysiologic Disorders	breast neoplasms colorectal neoplasms heart diseases psychophysiologic disorders	colorectal neoplasms	breast neoplasms 									
Breast Neoplasms; Ovarian Failure. Premature	breast neoplasms ovarian failure premature	breast neoplasms 	premature ovarian failure									
Breast Neoplasms; Schizophrenia	breast neoplasms schizophrenia	breast neoplasms 	schizophrenia									
Breast Neoplasms; Diarrhea; Leukopenia; Neutropenia	breast neoplasms diarrhea leukopenia neutropenia	breast neoplasms diarrhea leukopenia neutropenia										
Breast size	breast size	breast size										
bronchodilator response	bronchodilator response	bronchodilator response										
Brucellosis; Cleft Lip; Cleft Palate; Graft vs Host Disease; Hypertension; Periodontitis	brucellosis cleft lip cleft palate graft vs host disease hypertension periodontitis	brucellosis	orofacial cleft	graft vs host disease	blood pressure							
brugada syndrome	brugada syndrome	brugada syndrome										
*606000 BUTYROPHILIN-LIKE PROTEIN 2; BTNL2	*606000 butyrophilinlike protein 2 btnl2	BTNL2										
Bulimia nervosa	bulimia nervosa	bulimia nervosa										
Burning and freckling	burning and freckling	Freckling										
Butyrylcholinesterase levels	butyrylcholinesterase levels	butyrylcholinesterase levels										
*123260 C-REACTIVE PROTEIN; PENTRAXIN-RELATED; CRP	*123260 creactive protein pentraxinrelated crp	C-reactive protein										
C-reactive protein	creactive protein	C-reactive protein										
GWAS of c-reactive protein	creactive protein	C-reactive protein										
C-reactive protein blood levels	creactive protein blood levels	C-reactive protein										
C4b binding protein levels	c4b binding protein levels	c4b binding protein levels										
Caffeine consumption	caffeine consumption	caffeine consumption										
Calcium levels	calcium levels	calcium levels										
Cannabis dependence	cannabis dependence	cannabis dependence										
Cannabis use (initiation)	cannabis use (initiation)	cannabis use (initiation)										
Cannbis use (initiation)	cannbis use (initiation)	cannbis use (initiation)										
Capecitabine sensitivity	capecitabine sensitivity	capecitabine sensitivity										
Carcinoma	carcinoma	carcinoma										
Adenocarcinoma; Carcinoma. Small Cell; Carcinoma. Squamous Cell	adenocarcinoma carcinoma small cell carcinoma squamous cell	carcinoma	adenocarcinoma	squamous cell carcinoma								
Carcinoma. Basal Cell; Melanoma	carcinoma basal cell melanoma	carcinoma	basal cell melanoma									
Carcinoma. Endometrioid|Endometrial Neoplasms|	carcinoma endometrioid endometrial neoplasms 	carcinoma endometrioid endometrial neoplasms 										
Arrhythmias. Cardiac; Cardiomyopathies; Drug Toxicity; Lymphoma. Non-Hodgkin	arrhythmias cardiac cardiomyopathies drug toxicity lymphoma nonhodgkin	cardiac arrhythmias										
Cardiac hypertrophy	cardiac hypertrophy	cardiac hypertrophy										
Cardiac repolarization	cardiac repolarization	cardiac repolarization										
Cardiac structure and function	cardiac structure and function	cardiac structure and function										
Cardiac Troponin-T levels	cardiac troponint levels	cardiac troponin-T levels										
Cardiomyopathies; Drug Toxicity; Heart Failure	cardiomyopathies drug toxicity heart failure	cardiomyopathies	drug toxicity	heart failure								
Cardiomyopathies; Drug Toxicity; Heart Failure; Lymphoma. Non-Hodgkin	cardiomyopathies drug toxicity heart failure lymphoma nonhodgkin	cardiomyopathies	drug toxicity	non-Hodgkin's lymphoma								
Cardiovascular	cardiovascular	null										
cardiovascular disease	cardiovascular disease	null										
Cardiovascular disease risk factors	cardiovascular disease risk factors	null										
Cardiovascular Diseases	cardiovascular diseases	null										
Cardiovascular Diseases; Coronary Disease	cardiovascular diseases coronary disease	coronary artery disease										
Cardiovascular Diseases; Death; Myocardial Infarction; Stroke	cardiovascular diseases death myocardial infarction stroke	myocardial infarction	stroke									
Cardiovascular Diseases; Death. Sudden. Cardiac; Myocardial Infarction; Stroke	cardiovascular diseases death sudden cardiac myocardial infarction stroke	myocardial infarction	stroke									
Cardiovascular Diseases; Coronary Disease; Spasm	cardiovascular diseases coronary disease spasm	coronary artery disease										
Cardiovascular Diseases; Obesity	cardiovascular diseases obesity	null										
cardiovascular events in non-smokers	cardiovascular events in nonsmokers	null										
Carotenoid and tocopherol levels	carotenoid and tocopherol levels	carotenoid and tocopherol levels										
Carotid Artery Diseases|	carotid artery diseases 	carotid artery diseases 										
Carotid atherosclerosis in HIV infection	carotid atherosclerosis in hiv infection	carotid atherosclerosis in hiv infection										
Carotid intima media thickness	carotid intima media thickness	carotid intima media thickness										
Cataracts in type 2 diabetes	cataracts in type 2 diabetes	cataracts in type 2 diabetes										
+116790 CATECHOL-O-METHYLTRANSFERASE; COMT	+116790 catecholomethyltransferase comt	catecholamine-o-methyl transferase										
Caudate nucleus volume	caudate nucleus volume	caudate nucleus volume										
CD4:CD8 lymphocyte ratio	cd4:cd8 lymphocyte ratio	cd4:cd8 lymphocyte ratio										
#212750 CELIAC DISEASE; CD	#212750 celiac disease cd	celiac disease										
#609753 CELIAC DISEASE; SUSCEPTIBILITY TO; 4; CELIAC4	#609753 celiac disease susceptibility to 4 celiac4	celiac disease										
Celiac disease	celiac disease	celiac disease										
Celiac Disease|	celiac disease 	celiac disease 										
Celiac disease and Rheumatoid arthritis	celiac disease and rheumatoid arthritis	celiac disease and rheumatoid arthritis										
Central corneal thickness	central corneal thickness	central corneal thickness										
cerebrospinal ab142 levels	cerebrospinal ab142 levels	null										
cerebrospinal ptau181p levels	cerebrospinal ptau181p levels	null										
cerebrospinal ttau levels	cerebrospinal ttau levels	null										
Cervical cancer	cervical cancer	cervical cancer										
Cervical Intraepithelial Neoplasia|Papillomavirus Infections	cervical intraepithelial neoplasia papillomavirus infections	cervical intraepithelial neoplasia	papillomavirus infections									
cervical intraepithelial neoplasia grade 3	cervical intraepithelial neoplasia grade 3	cervical intraepithelial neoplasia										
Chemerin levels	chemerin levels	chemerin levels										
childhood brain tumor	childhood brain tumor	childhood brain tumor										
Cholelithiasis-related traits in sickle cell anemia	cholelithiasisrelated traits in sickle cell anemia	cholelithiasis-related traits in sickle cell anemia										
Cholesterol. total	cholesterol total	cholesterol										
Cholesterol	cholesterol	cholesterol										
hypercholesterolemia	hypercholesterolemia	cholesterol										
Hypercholesterolemia; Muscular Diseases; Myalgia unspecified	hypercholesterolemia muscular diseases myalgia unspecified	cholesterol	myalgia (unspecified)									
GWAS of serum cholesterol levels in a British population	serum cholesterol levels in a british population	cholesterol										
Cholesterol and Triglycerides	cholesterol and triglycerides	triglycerides	cholesterol									
Cholesterol, total	cholesterol, total	cholesterol										
Chronic hepatitis B infection	chronic hepatitis b infection	chronic hepatitis b infection										
Hepatitis C; Hepatitis C. Chronic	hepatitis c hepatitis c chronic	chronic hepatitis C										
Chronic Hepatitis C infection	chronic hepatitis c infection	chronic hepatitis c infection										
Chronic kidney disease	chronic kidney disease	renal function										
Chronic kidney disease and serum creatinine concentration	chronic kidney disease and serum creatinine concentration	renal function										
Chronic kidney disease and serum creatinine levels	chronic kidney disease and serum creatinine levels	renal function										
End-stage renal disease	endstage renal disease	renal function										
Kidney Failure. Chronic	kidney failure chronic	renal function										
Chronic lymphocytic leukemia	chronic lymphocytic leukemia	chronic lymphocytic leukemia										
GWAS of chronic lymphocytic leukemia	chronic lymphocytic leukemia	chronic lymphocytic leukemia										
Leukemia; Leukemia. Lymphocytic. Chronic. B-Cell	leukemia leukemia lymphocytic chronic bcell	chronic lymphocytic leukemia										
chronic lymphocytic leukaemia	chronic lymphocytic leukaemia	chronic lymphocytic leukemia										
chronic lymphocytic leukaemia; Waldenstrom macroglobulinaemia	chronic lymphocytic leukaemia waldenstrom macroglobulinaemia	chronic lymphocytic leukemia	waldenstrom macroglobulinemia									
Leukemia; Leukemia. Myelogenous. Chronic. BCR-ABL Positive; Transplantation	leukemia leukemia myelogenous chronic bcrabl positive transplantation	chronic myelogenous leukemia										
Chronic myeloid leukemia	chronic myeloid leukemia	chronic myeloid leukemia										
Circulating cell-free DNA	circulating cellfree dna	circulating cellfree dna										
Circulating myeloperoxidase levels (plasma)	circulating myeloperoxidase levels (plasma)	null										
Circulating myeloperoxidase levels (serum)	circulating myeloperoxidase levels (serum)	null										
Circulating vasoactive peptide levels	circulating vasoactive peptide levels	null										
Coagulation factor levels	coagulation factor levels	coagulation factor levels										
Coffee consumption	coffee consumption	caffeine consumption										
Cognitive decline	cognitive decline	cognitive decline										
Cognitive test performance	cognitive test performance	cognitive performance										
Cognitive performance	cognitive performance	cognitive performance										
Cognitive performance	cognitive performance	cognitive performance										
General cognitive ability	general cognitive ability	cognitive performance										
Cognitive function	cognitive function	cognitive performance										
cognitive trait	cognitive trait	cognitive trait										
Colonic Diseases. Functional	colonic diseases functional	colonic diseases functional										
Colonic Neoplasms; Myocardial Infarction; Stroke	colonic neoplasms myocardial infarction stroke	myocardial infarction	colorectal neoplasms	stroke								
Colorectal cancer	colorectal cancer	colorectal neoplasms										
GWAS of colorectal cancer	colorectal cancer	colorectal neoplasms										
Colorectal Neoplasms	colorectal neoplasms	colorectal neoplasms										
Colorectal Neoplasms; Neoplasms; Prostatic Neoplasms; Stomach Neoplasms	colorectal neoplasms neoplasms prostatic neoplasms stomach neoplasms	colorectal neoplasms	stomach neoplasms	prostate cancer								
Common traits (Other)	common traits (other)	common traits (other)										
Common variable immunodeficiency	common variable immunodeficiency	common variable immunodeficiency										
Communicable Diseases	communicable diseases	communicable diseases										
Complement C3 and C4 levels	complement c3 and c4 levels	complement c3 and c4 levels										
*134370 COMPLEMENT FACTOR H; CFH	*134370 complement factor h cfh	Complement factor H										
Comprehensive strength and appendicular lean mass	comprehensive strength and appendicular lean mass	null										
Conduct disorder (case status)	conduct disorder (case status)	null										
Conduct disorder (symptom count)	conduct disorder (symptom count)	null										
Conduct disorder (interaction)	conduct disorder (interaction)	null										
conduct disorder	conduct disorder	null										
Congenital Bilateral Absence of the Vas Deferens	congenital bilateral absence of the vas deferens	congenital bilateral absence of the vas deferens										
Congenital heart disease	congenital heart disease	congenital heart disease										
Congenital heart malformation	congenital heart malformation	congenital heart malformation										
Chronic obstructive pulmonary disease	chronic obstructive pulmonary disease	COPD										
Chronic obstructive pulmonary disease	chronic obstructive pulmonary disease	COPD										
Emphysema-related traits	emphysemarelated traits	COPD										
Emphysema|Pulmonary Disease. Chronic Obstructive	emphysema pulmonary disease chronic obstructive	COPD										
Pulmonary Disease. Chronic Obstructive	pulmonary disease chronic obstructive	COPD										
Chronic obstructive pulmonary disease-related biomarkers	chronic obstructive pulmonary diseaserelated biomarkers	null										
Corneal astigmatism	corneal astigmatism	corneal structure										
Corneal curvature	corneal curvature	corneal structure										
Corneal structure	corneal structure	corneal structure										
Coronary arterial lesions in patients with Kawasaki disease	coronary arterial lesions in patients with kawasaki disease	coronary arterial lesions in patients with kawasaki disease										
Coronary artery calcification	coronary artery calcification	coronary artery calcification										
Coronary Artery Disease|Coronary Stenosis	coronary artery disease coronary stenosis	coronary artery disease										
Coronary Artery Disease; Death; Hypertension; Myocardial Infarction; Stroke	coronary artery disease death hypertension myocardial infarction stroke	blood pressure	myocardial infarction	stroke	coronary artery disease							
Coronary Artery Disease; Hypercholesterolemia	coronary artery disease hypercholesterolemia	coronary artery disease	cholesterol									
Coronary Artery Disease|Hypercholesterolemia	coronary artery disease hypercholesterolemia	coronary artery disease	cholesterol									
Coronary Disease; Neurologic Manifestations; Stroke	coronary disease neurologic manifestations stroke	stroke	coronary artery disease									
atherosclerosis. coronary	atherosclerosis coronary	coronary artery disease										
Coronary Artery Disease	coronary artery disease	coronary artery disease										
Coronary Disease	coronary disease	coronary artery disease										
Coronary Disease|Diabetes Complications|Hypercholesterolemia|Hypertension|Myocardial Infarction	coronary disease diabetes complications hypercholesterolemia hypertension myocardial infarction	coronary artery disease										
Coronary heart disease	coronary heart disease	coronary artery disease										
GWAS of coronary heart disease	coronary heart disease	coronary artery disease										
Cardiovascular Diseases; Coronary Disease; Stroke	cardiovascular diseases coronary disease stroke	stroke	coronary artery disease									
Coronary Artery Disease; Death; Death. Sudden. Cardiac; Hypertension; Myocardial Infarction; Stroke	coronary artery disease death death sudden cardiac hypertension myocardial infarction stroke	stroke	coronary artery disease	blood pressure	myocardial infarction							
Coronary Artery Disease|Dyslipidemias|	coronary artery disease dyslipidemias 	coronary artery disease	dyslipidemias									
Acute Coronary Syndrome	acute coronary syndrome	coronary artery disease										
Coronary Artery Disease; Peripheral Vascular Diseases	coronary artery disease peripheral vascular diseases	peripheral vascular disease	peripheral vascular disease									
Coronary Artery Disease; Hyperlipidemias	coronary artery disease hyperlipidemias	coronary artery disease	dyslipidemias									
Coronary Artery Disease; Myocardial Infarction	coronary artery disease myocardial infarction	myocardial infarction	coronary artery disease									
Coronary restenosis	coronary restenosis	coronary restenosis										
coronary spasm	coronary spasm	coronary spasm										
Cortical structure	cortical structure	cortical structure										
Cortical thickness	cortical thickness	cortical thickness										
Craniofacial Abnormalities	craniofacial abnormalities	craniofacial abnormalities										
C-reactive protein and white blood cell count	creactive protein and white blood cell count	creactive protein and white blood cell count										
Creatinine levels	creatinine levels	creatinine levels										
Crohn Disease; Sarcoidosis	crohn disease sarcoidosis	Sarcoidosis	Crohn's disease									
Crohn`s disease	crohns disease	Crohn's disease										
GWAS of Crohn`s disease	crohns disease	Crohn's disease										
Crohn's disease	crohns disease	Crohn's disease										
Crohn`s disease and Celiac disease	crohns disease and celiac disease	Crohn's disease	Celiac disease									
Crohn's disease and celiac disease	crohns disease and celiac disease	Crohn's disease	Celiac disease									
Crohn Disease	crohn disease	Crohn's disease										
Crohn`s	crohns	Crohn's disease										
Colitis. Ulcerative; Crohn Disease	colitis ulcerative crohn disease	ulcerative colitis	Crohn's disease									
Crohn`s. Ulcerative Colitis	crohns ulcerative colitis	ulcerative colitis	Crohn's disease									
Crohn`s disease ulcerative colitis	crohns disease ulcerative colitis	ulcerative colitis	Crohn's disease									
Crohn Disease|	crohn disease 	Crohn's disease										
Crohn's disease (need for surgery)	crohns disease (need for surgery)	Crohn's disease										
Crohn's disease (time to surgery)	crohns disease (time to surgery)	Crohn's disease										
Crohn`s disease and psoriasis	crohns disease and psoriasis	Crohn's disease and psoriasis										
Crohn's disease and psoriasis	crohns disease and psoriasis	crohn's disease and psoriasis										
Crohn`s disease and Sarcoidosis (combined)	crohns disease and sarcoidosis (combined)	Crohn's disease and Sarcoidosis										
Crohn's disease and sarcoidosis (combined)	crohns disease and sarcoidosis (combined)	Crohn's disease and Sarcoidosis										
Cutaneous nevi	cutaneous nevi	cutaneous nevi										
CVD outcomes	cvd outcomes	cvd outcomes										
Cystatin C	cystatin c	cystatin c										
Cystic Fibrosis; Lung Diseases	cystic fibrosis lung diseases	cystic fibrosis										
Cystic fibrosis (meconium ileus)	cystic fibrosis (meconium ileus)	cystic fibrosis (meconium ileus)										
Cystic fibrosis severity	cystic fibrosis severity	cystic fibrosis severity										
Cystic fibrosis-related diabetes	cystic fibrosisrelated diabetes	cystic fibrosis-related diabetes										
cytogenetic studies	cytogenetic studies	cytogenetic studies										
Cytomegalovirus antibody response	cytomegalovirus antibody response	cytomegalovirus antibody response										
Cytomegalovirus Infections	cytomegalovirus infections	cytomegalovirus infections										
D-amphetamine response	damphetamine response	damphetamine response										
D-dimer levels	ddimer levels	ddimer levels										
Dehydroepiandrosterone sulphate levels	dehydroepiandrosterone sulphate levels	dehydroepiandrosterone sulphate levels										
delayed renal graft function	delayed renal graft function	delayed renal graft function										
Dementia	dementia	dementia										
Dementia|	dementia 	dementia 										
Dengue shock syndrome	dengue shock syndrome	dengue shock syndrome										
Pit-and-Fissure caries	pitandfissure caries	dental caries										
Dental caries	dental caries	dental caries										
Smooth-surface caries	smoothsurface caries	dental caries										
#608516 MAJOR DEPRESSIVE DISORDER; MDD	#608516 major depressive disorder mdd	depression										
Depression; Depressive Disorder. Major; Parkinsonian Disorders	depression depressive disorder major parkinsonian disorders	Parkinson's disease	depression									
Depression	depression	depression										
Depression; Depressive Disorder	depression depressive disorder	depression										
Major depressive disorder	major depressive disorder	depression										
major depressive disorder	major depressive disorder	depression										
GWAS of major depressive disorder	major depressive disorder	depression										
Depression; Depressive Disorder. Major	depression depressive disorder major	depression										
Depression; Depressive Disorder; Depressive Disorder. Major; Diarrhea; Drug Toxicity; Nausea; Vomiting	depression depressive disorder depressive disorder major diarrhea drug toxicity nausea vomiting	depression	drug toxicity									
Depression; Depressive Disorder; Depressive Disorder. Major; Hypotension	depression depressive disorder depressive disorder major hypotension	blood pressure	depression									
Depressive Disorder. Major	depressive disorder major	depression										
Depression; metabolic syndrome	depression metabolic syndrome	depression	null									
Depression (quantitative trait)	depression (quantitative trait)	depression (quantitative trait)										
Depression and alcohol dependence	depression and alcohol dependence	depression and alcohol dependence										
Depression--quantitative trait	depressionquantitative trait	depressionquantitative trait										
Depressive Disorder	depressive disorder	depressive disorder										
Dermatitis. Atopic	dermatitis atopic	dermatitis atopic										
dermatomyositis	dermatomyositis	dermatomyositis										
Diabetes (gestational)	diabetes (gestational)	diabetes (gestational)										
diabetes (incident)	diabetes (incident)	diabetes (incident)										
Diabetes Mellitus	diabetes mellitus	null										
Diabetes Mellitus; Malaria; Myocardial Infarction; Stroke	diabetes mellitus malaria myocardial infarction stroke	malaria	myocardial infarction									
Diabetes Mellitus; Edema; Hyperlipidemias	diabetes mellitus edema hyperlipidemias	hyperlipidemias										
Diabetes Mellitus; Metabolic Syndrome X; Myocardial Infarction; Stroke	diabetes mellitus metabolic syndrome x myocardial infarction stroke	myocardial infarction	stroke									
Diabetes Mellitus; Organ Transplantation; Transplantation	diabetes mellitus organ transplantation transplantation	null										
#610155 DIABETES MELLITUS; INSULIN-DEPENDENT; 19; IDDM19	#610155 diabetes mellitus insulindependent 19 iddm19	diabetes mellitus type 1										
diabetes. type 1	diabetes type 1	diabetes mellitus type 1										
type 1 diabetes	type 1 diabetes	diabetes mellitus type 1										
Type I Diabetes	type i diabetes	diabetes mellitus type 1										
Diabetes Mellitus. Type 1	diabetes mellitus type 1	diabetes mellitus type 1										
Diabetes Mellitus; Diabetes Mellitus. Type 1	diabetes mellitus diabetes mellitus type 1	diabetes mellitus type 1										
diabetes. type 1  with AITD	diabetes type 1 with aitd	diabetes mellitus type 1										
Diabetes Mellitus. Type 1; Diabetic Nephropathies	diabetes mellitus type 1 diabetic nephropathies	diabetic nephropathy										
Diabetes Mellitus. Type 1; Hypoglycemia	diabetes mellitus type 1 hypoglycemia	diabetes mellitus type 1 hypoglycemia										
prevalent Type 2 Diabetes and related traits	prevalent type 2 diabetes and related traits	diabetes mellitus type 2										
Diabetes Mellitus. Type 2	diabetes mellitus type 2	diabetes mellitus type 2										
diabetes. type 2	diabetes type 2	diabetes mellitus type 2										
diabetes mellitus type 2 and obesity; Diabetes Mellitus. Type 2; Obesity	diabetes mellitus type 2 and obesity diabetes mellitus type 2 obesity	diabetes mellitus type 2	obesity-related traits									
Diabetes Mellitus. Type 2; Prostatic Neoplasms	diabetes mellitus type 2 prostatic neoplasms	prostate cancer	diabetes mellitus type 2									
Type 2 diabetes	type 2 diabetes	diabetes mellitus type 2										
Type II Diabetes Mellitus	type ii diabetes mellitus	diabetes mellitus type 2										
Type 2 diabetes and other traits	type 2 diabetes and other traits	diabetes mellitus type 2										
diabetes. type 2; obesity	diabetes type 2 obesity	diabetes mellitus type 2	obesity-related traits									
Diabetes Mellitus; Diabetes Mellitus. Type 2	diabetes mellitus diabetes mellitus type 2	diabetes mellitus type 2										
impaired fasting glycemia and type 2 diabetes	impaired fasting glycemia and type 2 diabetes	diabetes mellitus type 2										
Type 2 Diabetes related glucose homeostasis trait	type 2 diabetes related glucose homeostasis trait	diabetes mellitus type 2										
Type 2 Diabetes related glucose homeostasis traits	type 2 diabetes related glucose homeostasis traits	diabetes mellitus type 2										
diabetes related insulin traits	diabetes related insulin traits	diabetes-related insulin traits										
Diabetic Nephropathies	diabetic nephropathies	diabetic nephropathy										
GWAS of diabetic nephropathy	diabetic nephropathy	diabetic nephropathy										
Diabetic nephropathy	diabetic nephropathy	diabetic nephropathy										
Diabetic retinopathy	diabetic retinopathy	diabetic retinopathy										
Diabetic Retinopathy	diabetic retinopathy	diabetic retinopathy										
Dialysis-related mortality	dialysisrelated mortality	dialysisrelated mortality										
Diarrhea; Neutropenia	diarrhea neutropenia	diarrhea neutropenia										
Diarrhea; Thrombocytopenia	diarrhea thrombocytopenia	diarrhea thrombocytopenia										
Dietary macronutrient intake	dietary macronutrient intake	dietary macronutrient intake										
digestive system disease (barretts esophagus and esophageal adenocarcinoma combined)	digestive system disease (barretts esophagus and esophageal adenocarcinoma combined)	barretts esophagus	esophageal cancer									
Digit length ratio	digit length ratio	digit length ratio										
Digit length ratio	digit length ratio	digit length ratio										
Cardiomyopathies; Cardiomyopathy. Dilated	cardiomyopathies cardiomyopathy dilated	dilated cardiomyopathy										
Dilated cardiomyopathy	dilated cardiomyopathy	dilated cardiomyopathy										
Disc degeneration (lumbar)	disc degeneration (lumbar)	disc degeneration (lumbar)										
*605210 DISRUPTED IN SCHIZOPHRENIA 1; DISC1	*605210 disrupted in schizophrenia 1 disc1	null										
DNA methylation (parent-of-origin)	dna methylation (parentoforigin)	null										
DNA methylation (variation)	dna methylation (variation)	null										
Drinking behavior	drinking behavior	alcohol consumption										
Drug Hypersensitivity; Epidermal Necrolysis. Toxic; Epilepsy; Stevens-Johnson Syndrome	drug hypersensitivity epidermal necrolysis toxic epilepsy stevensjohnson syndrome	toxic epidermal necrolysis	Stevens-Johnson syndrome									
Drug Hypersensitivity; Epidermal Necrolysis. Toxic; Stevens-Johnson Syndrome	drug hypersensitivity epidermal necrolysis toxic stevensjohnson syndrome	toxic epidermal necrolysis	Stevens-Johnson syndrome									
Drug Hypersensitivity	drug hypersensitivity	drug hypersensitivity										
Drug Hypersensitivity; Exanthema; Maculopapular Exanthema	drug hypersensitivity exanthema maculopapular exanthema	drug hypersensitivity exanthema maculopapular exanthema										
Drug Resistance; Epilepsy	drug resistance epilepsy	drug resistance in epilepsy										
Drug Resistance; Organ Transplantation	drug resistance organ transplantation	drug resistance in organ transplantation										
Drug Toxicity	drug toxicity	drug toxicity										
Cardiomyopathies; Drug Toxicity; Heart Failure; Precursor Cell Lymphoblastic Leukemia-Lymphoma	cardiomyopathies drug toxicity heart failure precursor cell lymphoblastic leukemialymphoma	drug toxicity (cardiomyopathies)	precursor cell lymphoblastic leukemia									
Cardiomyopathies; Drug Toxicity; Precursor Cell Lymphoblastic Leukemia-Lymphoma	cardiomyopathies drug toxicity precursor cell lymphoblastic leukemialymphoma	drug toxicity (cardiomyopathies)	precursor cell lymphoblastic leukemia									
Drug Toxicity; HIV Infections	drug toxicity hiv infections	drug toxicity HIV infections										
Drug Toxicity; Lung Neoplasms; Mesothelioma; Neutropenia; Pancreatic Neoplasms	drug toxicity lung neoplasms mesothelioma neutropenia pancreatic neoplasms	lung cancer	mesothelioma	pancreatic cancer								
Drug Toxicity; Neoplasms	drug toxicity neoplasms	null										
Drug Toxicity; Leukemia. Myeloid. Acute	drug toxicity leukemia myeloid acute	acute myeloid leukemia	acute myeloid leukemia									
Drug Toxicity; Leukopenia	drug toxicity leukopenia	drug toxicity leukopenia										
Drug Toxicity; Liver Diseases	drug toxicity liver diseases	drug toxicity liver diseases										
Drug Toxicity; liver transplantation	drug toxicity liver transplantation	drug toxicity liver transplantation										
Drug Toxicity; Neurotoxicity Syndromes	drug toxicity neurotoxicity syndromes	drug toxicity neurotoxicity syndromes										
Drug Toxicity; Ototoxicity	drug toxicity ototoxicity	drug toxicity ototoxicity										
Drug Toxicity; Thrombocytopenia	drug toxicity thrombocytopenia	drug toxicity thrombocytopenia										
Bipolar Disorder; Dyskinesia. Drug-Induced; Dystonia; Hypokinesia; Muscle Rigidity; Schizophrenia; Tremor	bipolar disorder dyskinesia druginduced dystonia hypokinesia muscle rigidity schizophrenia tremor	drug-induced dystonia										
response to iloperidone treatment (QT prolongation)	response to iloperidone treatment (qt prolongation)	drug-induced QT prolongation										
Antipsychotic-induced QTc interval prolongation	antipsychoticinduced qtc interval prolongation	drug-induced QT prolongation										
Drug-induced liver injury	druginduced liver injury	druginduced liver injury										
Drug-induced liver injury (amoxicillin-clavulanate)	druginduced liver injury (amoxicillinclavulanate)	druginduced liver injury (amoxicillinclavulanate)										
Drug-induced liver injury (flucloxacillin)	druginduced liver injury (flucloxacillin)	druginduced liver injury (flucloxacillin)										
Duodenal ulcer	duodenal ulcer	duodenal ulcer										
GWAS of dupuytren`s disease	dupuytrens disease	dupuytrens disease										
Dupuytren`s disease	dupuytrens disease	dupuytrens disease										
Dupuytren's disease	dupuytrens disease	dupuytrens disease										
dyskinesias. levodopa-induced	dyskinesias levodopainduced	dyskinesias levodopainduced										
Dyslexia	dyslexia	dyslexia										
Eating disorders	eating disorders	eating disorders										
Eating disorders (purging via substances)	eating disorders (purging via substances)	eating disorders (purging via substances)										
ECG and HR variability	ecg and hr variability	ECG and HR variability										
ECG dimensions. brachial artery endothelial function. treadmill exercise responses	ecg dimensions brachial artery endothelial function treadmill exercise responses	ECG dimensions	endothelial function									
Echocardiographic traits	echocardiographic traits	echocardiographic traits										
Economic and political preferences	economic and political preferences	economic and political preferences										
Economic and political preferences (immigration/crime)	economic and political preferences (immigration/crime)	economic and political preferences										
Economic and political preferences (feminism/equality)	economic and political preferences (feminism/equality)	economic and political preferences										
Economic and political preferences (fairness)	economic and political preferences (fairness)	economic and political preferences										
Economic and political preferences (environmentalism)	economic and political preferences (environmentalism)	economic and political preferences										
Economic and political preferences (time)	economic and political preferences (time)	economic and political preferences										
Edema rosiglitazone or pioglitazone	edema rosiglitazone or pioglitazone	edema rosiglitazone or pioglitazone										
Edema   rosiglitazone or pioglitazone	edema rosiglitazone or pioglitazone	edema rosiglitazone or pioglitazone										
Edema    rosiglitazone or pioglitazone	edema rosiglitazone or pioglitazone	edema rosiglitazone or pioglitazone										
Educational attainment	educational attainment	educational attainment										
Electrocardiographic conduction measures	electrocardiographic conduction measures	null										
Electrocardiographic traits	electrocardiographic traits	null										
Electrocardiographic traits	electrocardiographic traits	null										
Electroencephalographic traits in alcoholism	electroencephalographic traits in alcoholism	electroencephalographic traits in alcoholism										
End-stage coagulation	endstage coagulation	end-stage coagulation										
Endometrial cancer	endometrial cancer	endometrial cancer										
Endometrial Neoplasms	endometrial neoplasms	endometrial neoplasms										
Endometriosis	endometriosis	endometriosis										
GWAS of endometriosis	endometriosis	endometriosis										
Endothelial function traits	endothelial function traits	endothelial function traits										
End-stage renal disease (non-diabetic)	endstage renal disease (nondiabetic)	endstage renal disease (nondiabetic)										
Entorhinal cortical thickness	entorhinal cortical thickness	MRI atrophy measures										
Eosinophil counts	eosinophil counts	eosinophil counts										
eosinophilic esophagitis (pediatric)	eosinophilic esophagitis (pediatric)	eosinophilic esophagitis										
Eosinophilic esophagitis (pediatric)	eosinophilic esophagitis (pediatric)	eosinophilic esophagitis										
%610247 ESOPHAGITIS; EOSINOPHILIC	%610247 esophagitis eosinophilic	eosinophilic esophagitis										
Epilepsy	epilepsy	epilepsy										
Partial epilepsies	partial epilepsies	epilepsy 										
Epilepsy|	epilepsy 	epilepsy 										
Epilepsy (generalized)	epilepsy (generalized)	epilepsy (generalized)										
Epirubicin-induced leukopenia	epirubicininduced leukopenia	epirubicininduced leukopenia										
Epstein-Barr virus immune response (EBNA-1)	epsteinbarr virus immune response (ebna1)	Epstein-Barr virus immune response										
ER negative	er negative	ER negative										
ER positive	er positive	er positive										
*609413 EXCISION-REPAIR CROSS-COMPLEMENTING; GROUP 6; ERCC6	*609413 excisionrepair crosscomplementing group 6 ercc6	ERCC6										
Erectile Dysfunction	erectile dysfunction	erectile dysfunction										
GWAS of erectile dysfunction and prostate cancer treatment	erectile dysfunction and prostate cancer treatment	erectile dysfunction and prostate cancer treatment										
Erectile dysfunction and prostate cancer treatment	erectile dysfunction and prostate cancer treatment	erectile dysfunction and prostate cancer treatment										
erythrocyte catalase activity	erythrocyte catalase activity	erythrocyte catalase activity										
Erythrocyte sedimentation rate	erythrocyte sedimentation rate	erythrocyte sedimentation rate										
E-selectin levels	eselectin levels	eselectin levels										
esophageal adenocarcinoma	esophageal adenocarcinoma	esophageal cancer										
Esophageal cancer  (alcohol interaction)	esophageal cancer (alcohol interaction)	esophageal cancer (alcohol interaction)										
Esophageal cancer	esophageal cancer	esophageal neoplasms										
Esophageal cancer (squamous cell)	esophageal cancer (squamous cell)	esophageal neoplasms										
Esophageal cancer and gastric cancer	esophageal cancer and gastric cancer	esophageal neoplasms										
Esophageal Neoplasms	esophageal neoplasms	esophageal neoplasms										
Esophageal squamous cell cancer (length of survival)	esophageal squamous cell cancer (length of survival)	esophageal squamous cell cancer (length of survival)										
Essential Tremor	essential tremor	essential tremor										
Estradiol levels	estradiol levels	null										
Estradiol plasma levels (breast cancer)	estradiol plasma levels (breast cancer)	null										
Event-related brain oscillations	eventrelated brain oscillations	eventrelated brain oscillations										
GWAS of event-related brain oscillations	eventrelated brain oscillations	eventrelated brain oscillations										
Ewing sarcoma	ewing sarcoma	ewing sarcoma										
exercise (leisure time)	exercise (leisure time)	exercise (leisure time)										
exercise treadmill test traits	exercise treadmill test traits	exercise treadmill test traits										
Exfoliation Syndrome	exfoliation syndrome	exfoliation syndrome										
Eye color	eye color	eye color										
Eye color traits	eye color traits	eye color traits										
Facial morphology	facial morphology	facial morphology										
Factor VII	factor vii	factor VII										
Fasting glucose-related traits (interaction with BMI)	fasting glucoserelated traits (interaction with bmi)	null										
fasting glucose-related traits	fasting glucoserelated traits	null										
Fasting glucose-related traits	fasting glucoserelated traits	null										
fasting insulin (interaction)	fasting insulin (interaction)	null										
fasting insulin-related traits	fasting insulinrelated traits	null										
Fasting insulin-related traits (interaction with BMI)	fasting insulinrelated traits (interaction with bmi)	null										
Fasting plasma glucose	fasting plasma glucose	fasting plasma glucose										
fat body mass	fat body mass	Obesity-related traits										
Fat distribution (HIV)	fat distribution (hiv)	fat distribution										
Fatty Liver	fatty liver	fatty liver										
F-cell distribution	fcell distribution	null										
Femoral neck bone geometry	femoral neck bone geometry	femoral neck bone geometry										
Femoral neck bone geometry and menarche (age at onset)	femoral neck bone geometry and menarche (age at onset)	femoral neck bone geometry and menarche (age at onset)										
Fetal Growth Retardation	fetal growth retardation	fetal growth retardation										
fetal hemoglobin levels	fetal hemoglobin levels	fetal hemoglobin levels										
fibrinogen	fibrinogen	fibrinogen										
folate pathway vitamin levels	folate pathway vitamin levels	folate pathway vitamin levels										
Follicular lymphoma	follicular lymphoma	follicular lymphoma										
Formal thought disorder in schizophrenia	formal thought disorder in schizophrenia	formal thought disorder in schizophrenia										
freckles	freckles	Freckling										
Freckling	freckling	Freckling										
Frontotemporal lobar degeneration	frontotemporal lobar degeneration	frontotemporal lobar degeneration										
Fructose Intolerance	fructose intolerance	fructose intolerance										
Fuch`s corneal dystrophy	fuchs corneal dystrophy	fuchs corneal dystrophy										
Fuchs`s corneal dystrophy	fuchss corneal dystrophy	fuchs corneal dystrophy										
Fuchs's corneal dystrophy	fuchss corneal dystrophy	fuchs corneal dystrophy										
Functional MRI	functional mri	functional mri										
*300207 G PROTEIN-COUPLED RECEPTOR 50; GPR50	*300207 g proteincoupled receptor 50 gpr50	G-protein coupled receptor 50										
*607415 G30 GENE	*607415 g30 gene	G30										
Gallbladder cancer	gallbladder cancer	gallbladder cancer										
Gallstone disease	gallstone disease	gallstone disease										
Cholelithiasis	cholelithiasis	gallstones										
gallstones	gallstones	gallstones										
Gambling	gambling	gambling										
Gamma gluatamyl transferase levels	gamma gluatamyl transferase levels	GGT										
Gamma glutamyl transpeptidase	gamma glutamyl transpeptidase	GGT										
Gastric cancer	gastric cancer	gastric cancer										
Gastroesophageal Reflux	gastroesophageal reflux	gastroesophageal reflux										
Gastroesophageal Reflux; Transplantation	gastroesophageal reflux transplantation	gastroesophageal reflux (transplantation)										
gastric cardia adenocarcinoma and esophageal squamous cell carcinoma	gastric cardia adenocarcinoma and esophageal squamous cell carcinoma	gastrointestinal neoplasms										
Gaucher disease severity	gaucher disease severity	gaucher disease severity										
gene expression in treated osteoblasts	gene expression in treated osteoblasts	gene expression in treated osteoblasts										
Gilbert`s syndrome	gilberts syndrome	gilberts syndrome										
Gingival Overgrowth	gingival overgrowth	gingival overgrowth										
Glaucoma	glaucoma	glaucoma										
glaucoma. primary open-angle	glaucoma primary openangle	glaucoma										
glaucoma (exfoliation)	glaucoma (exfoliation)	glaucoma										
Glaucoma (primary open-angle)	glaucoma (primary openangle)	glaucoma										
Glioblastoma	glioblastoma	glioblastoma										
Glioma (high-grade)	glioma (highgrade)	glioma										
Glioma	glioma	glioma										
Glomerular filtration rate	glomerular filtration rate	glomerular filtration rate										
Glomerulonephritis. IGA	glomerulonephritis iga	glomerulonephritis iga										
Glomerulosclerosis	glomerulosclerosis	glomerulosclerosis										
Glycated hemoglobin levels	glycated hemoglobin levels	glycated hemoglobin levels										
Glycemic traits	glycemic traits	null										
glycemic traits (pregnancy)	glycemic traits (pregnancy)	null										
*605004 GLYCOGEN SYNTHASE KINASE 3-BETA; GSK3B	*605004 glycogen synthase kinase 3beta gsk3b	glycogen synthase kinase 3beta										
Gout	gout	gout										
Graft vs Host Disease	graft vs host disease	graft vs host disease										
Graves` disease	graves disease	Grave's disease										
Graves' disease	graves disease	Grave's disease										
#275000 GRAVES DISEASE	#275000 graves disease	Grave's disease										
Haemotological (blood) traits	haemotological (blood) traits	haemotological (blood) traits										
Hair color	hair color	hair color										
Hair morphology	hair morphology	hair morphology										
Hair. eye and skin pigmentation	hair eye and skin pigmentation	hair, eye and skin pigmentation										
GWAS of hand osteoarthritis	hand osteoarthritis	hand osteoarthritis										
GWAS of handedness in dyslexia	handedness in dyslexia	handedness in dyslexia										
Handedness in dyslexia	handedness in dyslexia	handedness in dyslexia										
Haptoglobin levels	haptoglobin levels	haptoglobin levels										
HbA2 levels	hba2 levels	HBA2 levels										
plasma HDL cholesterol (HDL-C) levels	plasma hdl cholesterol (hdlc) levels	HDL cholesterol										
HDL cholesterol	hdl cholesterol	HDL cholesterol										
HDL Cholesterol - Triglycerides (HDLC-TG)	hdl cholesterol triglycerides (hdlctg)	triglycerides	HDL cholesterol									
Adenocarcinoma|Carcinoma. Squamous Cell|Deglutition Disorders|Head and Neck Neoplasms|Radiodermatitis	adenocarcinoma carcinoma squamous cell deglutition disorders head and neck neoplasms radiodermatitis	head and neck cancer										
Adenocarcinoma|Carcinoma.	adenocarcinoma carcinoma squamous cell deglutition disorders head and neck neoplasms radiodermatitis	head and neck cancer										
Head circumference (infant)	head circumference (infant)	head circumference (infant)										
hearing impairment	hearing impairment	hearing impairment										
Heart Diseases	heart diseases	heart diseases										
Heart Failure	heart failure	heart failure										
Heart rate	heart rate	heart rate										
heart rate variability traits	heart rate variability traits	heart rate variability traits										
GWAS of height-adjusted highest forced expiratory volume in a British population	heightadjusted highest forced expiratory volume in a british population	heigh-tadjusted highest forced expiratory volume										
Height	height	height										
GWAS of height in a British population	height in a british population	height										
Helicobacter pylori serologic status	helicobacter pylori serologic status	helicobacter pylori serologic status										
Hematologic Diseases	hematologic diseases	null										
Hematological and biochemical traits	hematological and biochemical traits	null										
hematological parameters	hematological parameters	null										
GWAS of hematology traits in Australian and Dutch populations	hematology traits in australian and dutch populations	null										
Hematology traits	hematology traits	null										
Hemochromatosis|Hepatitis C. Chronic|Liver Cirrhosis	hemochromatosis hepatitis c chronic liver cirrhosis	chronic hepatitis C	cirrhosis	hemochromatosis								
hemoglobin	hemoglobin	hemoglobin										
Hemoglobin A. Glycosylated	hemoglobin a glycosylated	hemoglobin a glycosylated										
hemoglobin levels	hemoglobin levels	hemoglobin levels										
hemostatic factors and hematological phenotypes	hemostatic factors and hematological phenotypes	null										
Hepatic adverse events with thrombin inhibitor ximelagatran	hepatic adverse events with thrombin inhibitor ximelagatran	hepatic adverse events with ximelagatran										
Hepatitis B	hepatitis b	hepatitis B										
Hepatitis B (viral clearance)	hepatitis b (viral clearance)	hepatitis B (viral clearance)										
Hepatitis B vaccine response	hepatitis b vaccine response	hepatitis B vaccine response										
Hepatitis C induced liver fibrosis	hepatitis c induced liver fibrosis	hepatitis c induced liver fibrosis										
Hepatitis C induced liver cirrhosis	hepatitis c induced liver cirrhosis	hepatitis C-induced liver cirrhosis										
Hepatitis; Hepatitis C; Liver Cirrhosis	hepatitis hepatitis c liver cirrhosis	hepatitis hepatitis c liver cirrhosis										
Carcinoma. Hepatocellular|Hepatitis B|Hepatitis C|Liver Neoplasms	carcinoma hepatocellular hepatitis b hepatitis c liver neoplasms	hepatitis B	hepatitis C	hepatocellular carcinoma								
GWAS of hepatocellular carcinoma	hepatocellular carcinoma	hepatocellular carcinoma										
Hepatocellular carcinoma	hepatocellular carcinoma	hepatocellular carcinoma										
Hepatocellular carcinoma (hepatitis B virus related)	hepatocellular carcinoma (hepatitis b virus related)	hepatocellular carcinoma										
Hepcidin levels	hepcidin levels	hepcidin levels										
hip bone size	hip bone size	hip bone size										
hip geometry	hip geometry	hip geometry										
hippocampal atrophy	hippocampal atrophy	hippocampal atrophy										
Hippocampal volume	hippocampal volume	hippocampal volume										
hippocampal volume in schizophrenia	hippocampal volume in schizophrenia	hippocampal volume in schizophrenia										
Hirschsprung Disease	hirschsprung disease	hirschsprung disease										
Hirschsprung`s disease	hirschsprungs disease	hirschsprungs disease										
Hirschsprung's disease	hirschsprungs disease	hirschsprungs disease										
HIV	hiv	HIV										
HIV; HIV Infections; Hyperlipidemias	hiv hiv infections hyperlipidemias	HIV	hyperlipidemias									
HIV-RNA and cellular HIV-DNA levels	hivrna and cellular hivdna levels	HIV										
HIV; HIV Infections; Pancreatitis	hiv hiv infections pancreatitis	HIV										
HIV Infections	hiv infections	HIV										
HIV; HIV Infections	hiv hiv infections	HIV										
HIV-associated dementia	hivassociated dementia	HIV-associated dementia										
HIV-associated dementia	hivassociated dementia	HIV-associated dementia										
HIV-1 control	hiv1 control	HIV1 control										
GWAS of HIV-1 control (European) and HIV-1 control (African American)	hiv1 control (european) and hiv1 control (african american)	HIV1 control										
HIV-1 disease progression	hiv1 disease progression	HIV1 progression										
HIV-1 progression	hiv1 progression	HIV1 progression										
HIV-1 replication	hiv1 replication	HIV1 replication										
HIV-1 susceptibility	hiv1 susceptibility	HIV1 susceptibility										
GWAS of HIV-1 susceptibility	hiv1 susceptibility	HIV1 susceptibility										
HIV-1 viral setpoint	hiv1 viral setpoint	HIV1 viral setpoint										
Hoarding	hoarding	hoarding										
GWAS of hoarding	hoarding	hoarding										
GWAS of Hodgkin`s lymphoma	hodgkins lymphoma	hodgkins lymphoma										
Hodgkin`s lymphoma	hodgkins lymphoma	hodgkins lymphoma										
Hodgkin's lymphoma	hodgkins lymphoma	hodgkins lymphoma										
homeostasis model assessment of insulin resistance (interaction)	homeostasis model assessment of insulin resistance (interaction)	null										
Homocysteine	homocysteine	homocysteine levels										
plasma homocysteine	plasma homocysteine	homocysteine levels										
Homocysteine levels	homocysteine levels	homocysteine levels										
Homocysteine levels	homocysteine levels	homocysteine levels										
homocysteine; vitamin B12; holotranscobalamin; methylmalonic acid	homocysteine vitamin b12 holotranscobalamin methylmalonic acid	homocysteine levels										
Homocystinuria	homocystinuria	homocystinuria										
HPV seropositivity	hpv seropositivity	hpv seropositivity										
human elite athletic performance	human elite athletic performance	human elite athletic performance										
Huntington Disease	huntington disease	huntington disease										
hyperactive-impulsive symptoms	hyperactiveimpulsive symptoms	null										
hyperandrogenism	hyperandrogenism	hyperandrogenism										
Hyperandrogenism|Insulin Resistance|Obesity|Polycystic Ovary Syndrome|Leanness	hyperandrogenism insulin resistance obesity polycystic ovary syndrome leanness	hyperandrogenism										
Hyperhomocysteinemia	hyperhomocysteinemia	homocysteine levels										
Hyperlipidemias; metabolic syndrome	hyperlipidemias metabolic syndrome	hyperlipidemias										
Hyperlipidemias	hyperlipidemias	hyperlipidemias										
Hyperlipidemias; Hypertriglyceridemia	hyperlipidemias hypertriglyceridemia	hyperlipidemias										
Hyperprolactinemia	hyperprolactinemia	hyperprolactinemia										
Hypersomnia (HLA-DQB1*06:02 negative)	hypersomnia (hladqb1*06:02 negative)	hypersomnia										
Hypertriglyceridemia	hypertriglyceridemia	triglycerides										
GWAS of hypospadias	hypospadias	hypospadias										
Hypospadias	hypospadias	hypospadias										
Hypothyroidism	hypothyroidism	hypothyroidism										
Constipation|Dyspepsia|Gastrointestinal Diseases|Irritable Bowel Syndrome	constipation dyspepsia gastrointestinal diseases irritable bowel syndrome	null										
*606951 INTERFERON INDUCED WITH HELICASE C DOMAIN PROTEIN 1; IFIH1	*606951 interferon induced with helicase c domain protein 1 ifih1	IFIH1										
IFN-related cytopenia	ifnrelated cytopenia	ifnrelated cytopenia										
IgA levels	iga levels	IgA levels										
IgA nephropathy	iga nephropathy	iga nephropathy										
IgE grass sensitization	ige grass sensitization	ige grass sensitization										
IgE levels	ige levels	IgE levels										
serum IgE levels	serum ige levels	IgE levels										
GWAS of log10 serum total immunoglobulin E concentration in a British population	log10 serum total immunoglobulin e concentration in a british population	IgE levels										
IGFBP3 levels	igfbp3 levels	IGFBP3 levels										
IgG glycosylation	igg glycosylation	null										
IgG levels	igg levels	null										
IgM levels	igm levels	null										
Ileal carcinoids	ileal carcinoids	ileal carcinoids										
GWAS of ileal carcinoids	ileal carcinoids	ileal carcinoids										
illicit drug use	illicit drug use	illicit drug use										
Immune response to anthrax vaccine	immune response to anthrax vaccine	immune response to anthrax vaccine										
Immunoglobulin A	immunoglobulin a	immunoglobulin a										
Immunoglobulin A nephropathy	immunoglobulin a nephropathy	immunoglobulin a nephropathy										
inattentive symptoms	inattentive symptoms	null										
Infantile hypertrophic pyloric stenosis	infantile hypertrophic pyloric stenosis	infantile hypertrophic pyloric stenosis										
Infertility. Male	infertility male	infertility male										
Inflammation	inflammation	inflammation										
Inflammatory biomarkers	inflammatory biomarkers	null										
inflammatory bowel disease	inflammatory bowel disease	inflammatory bowel disease										
Inflammatory Bowel Diseases	inflammatory bowel diseases	inflammatory bowel disease										
inflammatory bowel disease (early onset)	inflammatory bowel disease (early onset)	inflammatory bowel disease										
Information processing speed	information processing speed	information processing speed										
GWAS of information processing speed measures	information processing speed measures	information processing speed measures										
*608660 INSULIN-INDUCED GENE 2; INSIG2	*608660 insulininduced gene 2 insig2	INSIG2										
Insomnia	insomnia	insomnia										
Insomnia (caffeine-induced)	insomnia (caffeineinduced)	insomnia (caffeineinduced)										
Insulin Resistance; metabolic syndrome	insulin resistance metabolic syndrome	insulin resistance	null									
Insulin resistance/response	insulin resistance/response	insulin resistance/response										
Insulin traits	insulin traits	insulin traits										
Insulin-like growth factors	insulinlike growth factors	insulinlike growth factors										
Insulin-related traits	insulinrelated traits	null										
Intelligence	intelligence	intelligence										
Intelligence (childhood)	intelligence (childhood)	intelligence										
Interleukin-18 levels	interleukin18 levels	interleukin18 levels										
interleukin-18 levels	interleukin18 levels	interleukin18 levels										
Interstitial lung disease	interstitial lung disease	interstitial lung disease										
intima-media thickness myocardial infarct	intimamedia thickness myocardial infarct	null										
Intracranial aneurysm	intracranial aneurysm	intracranial aneurysm										
Intracranial volume	intracranial volume	intracranial volume										
Intraocular pressure	intraocular pressure	intraocular pressure										
*147575 INTERFERON REGULATORY FACTOR 1; IRF1	*147575 interferon regulatory factor 1 irf1	IRF1										
*607218 INTERFERON REGULATORY FACTOR 5; IRF5	*607218 interferon regulatory factor 5 irf5	IRF5										
*607199 INTERFERON REGULATORY FACTOR 6; IRF6	*607199 interferon regulatory factor 6 irf6	IRF6										
Iris characteristics	iris characteristics	iris characteristics										
Iris color	iris color	eye color										
Iron	iron	iron										
Iron deficiency	iron deficiency	iron deficiency										
Iron levels	iron levels	iron levels										
Iron status biomarkers	iron status biomarkers	null										
irritable bowel syndrome	irritable bowel syndrome	irritable bowel syndrome										
Job-related exhaustion	jobrelated exhaustion	jobrelated exhaustion										
Juvenile Idiopathic arthritis	juvenile idiopathic arthritis	juvenile idiopathic arthritis										
Kawasaki disease	kawasaki disease	kawasaki disease										
GWAS of Kawasaki disease and Kawasaki disease with coronary artery lesions	kawasaki disease and kawasaki disease with coronary artery lesions	kawasaki disease and kawasaki disease with coronary artery lesions										
Keloid	keloid	keloid										
Kidney Diseases; metabolic syndrome	kidney diseases metabolic syndrome	kidney disease	null									
Kidney Disease	kidney disease	kidney disease										
Kidney function and endocine traits	kidney function and endocine traits	kidney function and endocine traits										
Kidney stones	kidney stones	kidney stones										
+604824 KLOTHO; KL	+604824 klotho kl	KL										
Lactose Intolerance	lactose intolerance	lactose intolerance										
Language Disorders	language disorders	language disorders										
Lapatinib-induced hepatotoxicity	lapatinibinduced hepatotoxicity	lapatinib-induced hepatotoxicity										
Large B-cell lymphoma	large bcell lymphoma	large bcell lymphoma										
latanoprost efficacy	latanoprost efficacy	latanoprost efficacy										
LDL (oxidized)	ldl (oxidized)	LDL (oxidized)										
LDL cholesterol	ldl cholesterol	LDL cholesterol										
Serum LDL cholesterol levels	serum ldl cholesterol levels	LDL cholesterol										
GWAS of LDL cholesterol levels	ldl cholesterol levels	LDL cholesterol										
Lean body mass and age at menarche (combined)	lean body mass and age at menarche (combined)	lean body mass and age at menarche (combined)										
Left ventricular mass	left ventricular mass	left ventricular mass										
Leishmaniasis (visceral)	leishmaniasis (visceral)	leishmaniasis (visceral)										
Lentiform nucleus volume	lentiform nucleus volume	lentiform nucleus volume										
#607572 LEPROSY; SUSCEPTIBILITY TO; 2	#607572 leprosy susceptibility to 2	leprosy										
Leprosy	leprosy	leprosy										
Lymphocyte counts	lymphocyte counts	leucocyte counts										
White blood cell count	white blood cell count	leucocyte counts										
Leukopenia; Neutropenia	leukopenia neutropenia	leukopenia neutropenia										
Life threatening arrhythmia	life threatening arrhythmia	life threatening arrhythmia										
Lipid disorders	lipid disorders	lipid disorders										
Lipid level measurements	lipid level measurements	lipid levels										
Lipid measurements	lipid measurements	lipid levels										
Lipid metabolism phenotypes	lipid metabolism phenotypes	lipid levels										
Lipid levels in hepatitis C treatment	lipid levels in hepatitis c treatment	lipid levels in hepatitis C treatment										
Lipid traits	lipid traits	lipid traits										
Lipoprotein-associated phospholipase A2 activity and mass	lipoproteinassociated phospholipase a2 activity and mass	null										
Lipoprotein-associated phospholipase A2 activity change in response to statin therapy	lipoproteinassociated phospholipase a2 activity change in response to statin therapy	null										
Lipoprotein(a)	lipoprotein(a)	null										
Plasma Lp (a) levels	plasma lp (a) levels	apolipoprotein levels										
Liver Cirrhosis. Biliary	liver cirrhosis biliary	null										
Liver enzyme levels	liver enzyme levels	liver enzyme levels										
Liver enzyme levels (alanie transaminase)	liver enzyme levels (alanie transaminase)	liver enzyme levels										
Liver enzyme levels (alanine transaminase)	liver enzyme levels (alanine transaminase)	liver enzyme levels										
Liver enzyme levels (alkaline phosphatase)	liver enzyme levels (alkaline phosphatase)	liver enzyme levels										
liver enzyme levels (aspartate transaminase)	liver enzyme levels (aspartate transaminase)	liver enzyme levels										
Liver enzyme levels (gamma-glutamyl transferase)	liver enzyme levels (gammaglutamyl transferase)	GGT										
liver function	liver function	liver function										
GWAS of log10 fibrinogen in a British population	log10 fibrinogen in a british population	log10 fibrinogen in a british population										
GWAS of log10 glycosylated haemoglobin in a British population	log10 glycosylated haemoglobin in a british population	log10 glycosylated haemoglobin in a british population										
Acquired Long QT Syndrome (aLQTS); congenital long QT syndrome; Long QT Syndrome	acquired long qt syndrome (alqts) congenital long qt syndrome long qt syndrome	long QT syndrome										
Acquired Long QT Syndrome (aLQTS); Long QT Syndrome	acquired long qt syndrome (alqts) long qt syndrome	long QT syndrome										
Long QT Syndrome	long qt syndrome	long QT syndrome										
QT interval prolongation	qt interval prolongation	long QT syndrome										
Longer telomeres at low folate nutritional status	longer telomeres at low folate nutritional status	null										
aging and longevity	aging and longevity	longevity										
Longevity	longevity	longevity										
Longevity and age-related phenotypes	longevity and agerelated phenotypes	longevity and agerelated phenotypes										
Lp (a) levels	lp (a) levels	apolipoprotein levels										
*107770 LOW DENSITY LIPOPROTEIN RECEPTOR-RELATED PROTEIN 1; LRP1	*107770 low density lipoprotein receptorrelated protein 1 lrp1	LRP1										
*602600 LOW DENSITY LIPOPROTEIN RECEPTOR-RELATED PROTEIN 8; LRP8	*602600 low density lipoprotein receptorrelated protein 8 lrp8	LRP8										
Lumbar Disc Herniation	lumbar disc herniation	lumbar disc herniation										
Lumiracoxib-related liver injury	lumiracoxibrelated liver injury	lumiracoxibrelated liver injury										
Lung adenocarcinoma	lung adenocarcinoma	lung cancer										
Lung cancer	lung cancer	lung cancer										
lung cancer	lung cancer	lung cancer										
Lung Neoplasms	lung neoplasms	lung cancer										
Lung Cancer (DNA repair capacity)	lung cancer (dna repair capacity)	lung cancer										
Lung Neoplasms|Prostatic Neoplasms	lung neoplasms prostatic neoplasms	lung cancer	prostate cancer									
Lung cancer. smokers with versus smokers without	lung cancer smokers with versus smokers without	lung cancer smokers with versus smokers without										
Lung cancer-asbestos exposure interaction	lung cancerasbestos exposure interaction	lung cancerasbestos exposure interaction										
Lung Neoplasms; Peripheral Vascular Diseases	lung neoplasms peripheral vascular diseases	lung neoplasms peripheral vascular diseases										
Leukemia; Precursor Cell Lymphoblastic Leukemia-Lymphoma; Precursor T-Cell Lymphoblastic Leukemia-Lymphoma	leukemia precursor cell lymphoblastic leukemialymphoma precursor tcell lymphoblastic leukemialymphoma	lymphoblastic leukemia										
Neoplasm. Residual; Precursor Cell Lymphoblastic Leukemia-Lymphoma	neoplasm residual precursor cell lymphoblastic leukemialymphoma	lymphoblastic leukemia-lymphoma										
Precursor Cell Lymphoblastic Leukemia-Lymphoma	precursor cell lymphoblastic leukemialymphoma	lymphoblastic leukemia-lymphoma										
GWAS of lymphocyte subsets with clinical manifestations such as HIV progression to AIDS and autoimmune disease	lymphocyte subsets with clinical manifestations such as hiv progression to aids and autoimmune disease	lymphocyte subsets with clinical manifestations such as hiv progression to aids and autoimmune disease										
Lymphoma	lymphoma	lymphoma										
Lymphoma. B-Cell; Lymphoma. Follicular; Lymphoma. Large-Cell. Diffuse; Lymphoma. Non-Hodgkin	lymphoma bcell lymphoma follicular lymphoma largecell diffuse lymphoma nonhodgkin	lymphoma bcell lymphoma follicular lymphoma largecell diffuse lymphoma nonhodgkin										
Lymphoma. Large B-Cell. Diffuse	lymphoma large bcell diffuse	lymphoma large bcell diffuse										
#603075 MACULAR DEGENERATION; AGE-RELATED; 1; ARMD1	#603075 macular degeneration agerelated 1 armd1	macular degeneration										
Age-related macular degeneration (CNV vs. GA)	agerelated macular degeneration (cnv vs ga)	macular degeneration										
Age-related macular degeneration (CNV)	agerelated macular degeneration (cnv)	macular degeneration										
Age-related macular degeneration (GA)	agerelated macular degeneration (ga)	macular degeneration										
Age-related macular degeneration (wet)	agerelated macular degeneration (wet)	macular degeneration										
Macular Degeneration	macular degeneration	macular degeneration										
Cataract; Macular Degeneration	cataract macular degeneration	macular degeneration	cataract									
Wet neovascular age-related macular degeneration (AMD)	wet neovascular agerelated macular degeneration (amd)	macular degeneration										
Age-related macular degeneration	agerelated macular degeneration	macular degeneration										
Age-related macular degeneration (extreme sampling)	agerelated macular degeneration (extreme sampling)	macular degeneration										
Age-related macular degeneration (smoking status interaction)	agerelated macular degeneration (smoking status interaction)	macular degeneration										
Magnesium levels	magnesium levels	magnesium levels										
%309200 MAJOR AFFECTIVE DISORDER 2; MAFD2	%309200 major affective disorder 2 mafd2	major affective disorder										
%125480 MAJOR AFFECTIVE DISORDER 1; MAFD1	%125480 major affective disorder 1 mafd1	major affective disorder										
Major mood disorders	major mood disorders	major affective disorder										
major mood disorders: bipolar. major depression	major mood disorders: bipolar major depression	major affective disorder	bipolar disorder									
Major CVD	major cvd	null										
Major depressive disorder (broad)	major depressive disorder (broad)	major depressive disorder (broad)										
Malaria	malaria	malaria										
Male fertility	male fertility	male fertility										
male infertility	male infertility	male infertility										
Male-pattern baldness	malepattern baldness	malepattern baldness										
Malignant Hyperthermia	malignant hyperthermia	malignant hyperthermia										
Mathematical ability in children with dyslexia	mathematical ability in children with dyslexia	mathematical ability in children with dyslexia										
Matrix metalloproteinase levels	matrix metalloproteinase levels	matrix metalloproteinase levels										
mean corpuscular hemoglobin	mean corpuscular hemoglobin	mean corpuscular hemoglobin										
Mean corpuscular hemoglobin concentration	mean corpuscular hemoglobin concentration	mean corpuscular hemoglobin										
mean corpuscular volume	mean corpuscular volume	mean corpuscular volume										
mean platelet volume	mean platelet volume	mean platelet volume										
Melanoma	melanoma	melanoma										
Melanoma; Skin Neoplasms	melanoma skin neoplasms	melanoma skin neoplasms										
Melanosis	melanosis	melanosis										
Memory performance	memory performance	memory performance										
Memory task performance	memory task performance	memory performance										
Human episodic memory	human episodic memory	memory performance										
Menarche (age at onset)	menarche (age at onset)	menarche (age at onset)										
GWAS of menarche (age at onset)	menarche (age at onset)	menarche (age at onset)										
menarche and menopause (age at onset)	menarche and menopause (age at onset)	null										
Meningioma	meningioma	meningioma										
Meningococcal disease	meningococcal disease	meningococcal disease										
Menopause (age at onset)	menopause (age at onset)	menopause (age at onset)										
Metabolic Diseases; Metabolic Syndrome X	metabolic diseases metabolic syndrome x	null										
Metabolic Syndrome X	metabolic syndrome x	null										
Metabolic syndrome	metabolic syndrome	null										
Metabolic syndrome (bivariate traits)	metabolic syndrome (bivariate traits)	null										
Metabolite levels (MHPG)	metabolite levels (mhpg)	null										
Methamphetamine dependence	methamphetamine dependence	methamphetamine dependence										
Methotrexate clearance (acute lymphoblastic leukemia)	methotrexate clearance (acute lymphoblastic leukemia)	null										
Methotrexate phramacokinetics (acute lymphoblastic leukemia)	methotrexate phramacokinetics (acute lymphoblastic leukemia)	null										
Migraine without Aura	migraine without aura	migraine										
Migraine Disorders	migraine disorders	migraine										
Migraine	migraine	migraine										
Migraine - clinic-based	migraine clinicbased	migraine										
Migraine with aura	migraine with aura	migraine										
Minor histocompatibility antigenicity	minor histocompatibility antigenicity	minor histocompatibility antigenicity										
Monocyte chemoattractant protein-1	monocyte chemoattractant protein1	monocyte chemoattractant protein-1										
Monocyte count	monocyte count	monocyte count										
Monocyte early outgrowth colony forming units	monocyte early outgrowth colony forming units	monocyte early outgrowth colony forming units										
morbidity-free survival	morbidityfree survival	morbidityfree survival										
Mortality among heart failure patients	mortality among heart failure patients	mortality in heart failure										
mortality in heart failure	mortality in heart failure	mortality in heart failure										
Mouth Neoplasms	mouth neoplasms	mouth neoplasms										
GWAS of moyamoya disease	moyamoya disease	moyamoya disease										
Moyamoya disease	moyamoya disease	moyamoya disease										
MRI atrophy measures	mri atrophy measures	MRI atrophy measures										
Mucocutaneous Lymph Node Syndrome	mucocutaneous lymph node syndrome	mucocutaneous lymph node syndrome										
Multiple cancers (lung cancer, gastric cancer, and squamous cell carcinoma)	multiple cancers (lung cancer, gastric cancer, and squamous cell carcinoma)	null										
Multiple cancers (lung cancer. gastric cancer. and squamous cell carcinoma)	multiple cancers (lung cancer gastric cancer and squamous cell carcinoma)	null										
Multiple complex diseases	multiple complex diseases	null										
Multiple continuous traits in DGI samples	multiple continuous traits in dgi samples	null										
Multiple myeloma	multiple myeloma	multiple myeloma										
Multiple myeloma (hyperdiploidy)	multiple myeloma (hyperdiploidy)	multiple myeloma										
Multiple myeloma (IgH translocation)	multiple myeloma (igh translocation)	multiple myeloma										
Multiple sclerosis	multiple sclerosis	multiple sclerosis	multiple sclerosis									
multiple sclerosis	multiple sclerosis	multiple sclerosis	multiple sclerosis									
multiple sclerosis (severity)	multiple sclerosis (severity)	multiple sclerosis	multiple sclerosis (severity)									
Multiple sclerosis (age of onset)	multiple sclerosis (age of onset)	multiple sclerosis	multiple sclerosis (age of onset)									
Multiple sclerosis (OCB status)	multiple sclerosis (ocb status)	multiple sclerosis	multiple sclerosis (oligoclonal band status)									
Multiple sclerosis--Brain Glutamate Concentrations	multiple sclerosisbrain glutamate concentrations	multiple sclerosis	multiple sclerosis-brain glutamate levels									
Multiple sclerosis--Brain Glutamate Levels	multiple sclerosisbrain glutamate levels	multiple sclerosis	multiple sclerosis-brain glutamate levels									
Multiple serum and urine biomarkers in WTCCC BRIGHT samples	multiple serum and urine biomarkers in wtccc bright samples	null										
Multiple System Atrophy	multiple system atrophy	multiple system atrophy										
Muscular Diseases; Myopathy. Central Core	muscular diseases myopathy central core	myopathy										
Myalgia unspecified	myalgia unspecified	myalgia										
Myasthenia Gravis	myasthenia gravis	myasthenia gravis										
Myasthenia gravis	myasthenia gravis	myasthenia gravis										
Mycoses	mycoses	mycoses										
Myelodysplastic Syndromes	myelodysplastic syndromes	myelodysplastic syndromes										
myeloproliferative neoplasms	myeloproliferative neoplasms	myeloproliferative neoplasms										
Infarction; Myocardial Infarction	infarction myocardial infarction	myocardial infarction										
Myocardial Infarction	myocardial infarction	myocardial infarction										
GWAS of myocardial infarction	myocardial infarction	myocardial infarction										
Diabetes Mellitus. Type 2|Myocardial Infarction	diabetes mellitus type 2 myocardial infarction	myocardial infarction	diabetes mellitus type 2									
Cardiomyopathies; Death; Heart Failure; Myocardial Infarction	cardiomyopathies death heart failure myocardial infarction	myocardial infarction	cardiomyopathies									
myocardial infarct	myocardial infarct	myocardial infarction										
myocardial infarction (early onset)	myocardial infarction (early onset)	myocardial infarction										
Cerebral Infarction; Infarction; Myocardial Infarction	cerebral infarction infarction myocardial infarction	stroke	myocardial infarction									
Cardiomyopathies; Myocardial Infarction	cardiomyopathies myocardial infarction	myocardial infarction	cardiomyopathies									
Myopathy. Central Core	myopathy central core	myopathy central core										
myopia	myopia	myopia										
Myopia (pathological)	myopia (pathological)	myopia (pathological)										
GWAS of myopia (pathological)	myopia (pathological)	myopia (pathological)										
GWAS of N-glycan levels	nglycan levels	N-glycan levels										
N-glycan levels	nglycan levels	N-glycan levels										
GWAS of narcolepsy in a Japanese population	narcolepsy in a japanese population	narcolepsy										
Narcolepsy	narcolepsy	narcolepsy										
Narcolepsy with cataplexy	narcolepsy with cataplexy	narcolepsy with cataplexy										
Nasopharyngeal carcinoma	nasopharyngeal carcinoma	nasopharyngeal carcinoma										
Nasopharyngeal Neoplasms	nasopharyngeal neoplasms	nasopharyngeal neoplasms										
Natriuretic peptide levels	natriuretic peptide levels	natriuretic peptide levels										
Nausea; Vomiting	nausea vomiting	nausea										
Neonatal lupus	neonatal lupus	neonatal lupus										
Neoplasms	neoplasms	neoplasms										
Diarrhea; Neoplasms	diarrhea neoplasms	neoplasms	diarrhea									
Nephrolithiasis	nephrolithiasis	nephrolithiasis										
Nephropathy	nephropathy	nephropathy										
Nephropathy (idiopathic membranous)	nephropathy (idiopathic membranous)	nephropathy (idiopathic membranous)										
Nephrotic syndrome (acquired)	nephrotic syndrome (acquired)	nephrotic syndrome (acquired)										
nephrotoxicity	nephrotoxicity	nephrotoxicity										
nephrotoxicity; Ototoxicity	nephrotoxicity ototoxicity	nephrotoxicity ototoxicity										
Neural Tube Defects; Spina Bifida Cystica	neural tube defects spina bifida cystica	neural tube defects										
Neural Tube Defects	neural tube defects	neural tube defects										
Neuranatomic and neurocognitive phenotypes	neuranatomic and neurocognitive phenotypes	neuranatomic and neurocognitive phenotypes										
Neuroblastoma	neuroblastoma	neuroblastoma										
Neuroblastoma (high-risk)	neuroblastoma (highrisk)	neuroblastoma										
GWAS of neuroblastoma	neuroblastoma	neuroblastoma										
GWAS of neurocognitive measures	neurocognitive measures	neurocognitive measures										
Neuroticism	neuroticism	neuroticism										
Neutropenia	neutropenia	neutropenia										
Neutrophil count	neutrophil count	neutrophil count										
neutrophil count	neutrophil count	neutrophil count										
Nevirapine-induced rash	nevirapineinduced rash	nevirapine-induced rash										
Nicotine dependence	nicotine dependence	nicotine dependence										
Nicotine dependence. cigarettes per day	nicotine dependence cigarettes per day	nicotine dependence										
nicotine use	nicotine use	nicotine use										
Nodular sclerosis Hodgkin lymphoma	nodular sclerosis hodgkin lymphoma	nodular sclerosis hodgkin lymphoma										
Carcinoma. Non-Small-Cell Lung	carcinoma nonsmallcell lung	non-small cell lung cancer										
Carcinoma. Non-Small-Cell Lung; Diarrhea; Lung Neoplasms	carcinoma nonsmallcell lung diarrhea lung neoplasms	non-small cell lung cancer										
Non-albumin protein levels	nonalbumin protein levels	null										
Non-alcoholic fatty liver disease histology (other)	nonalcoholic fatty liver disease histology (other)	nonalcoholic fatty liver disease										
Non-alcoholic fatty liver disease histology (lobular)	nonalcoholic fatty liver disease histology (lobular)	nonalcoholic fatty liver disease										
Nonalcoholic fatty liver disease	nonalcoholic fatty liver disease	nonalcoholic fatty liver disease										
Non-alcoholic fatty liver disease histology (AST)	nonalcoholic fatty liver disease histology (ast)	nonalcoholic fatty liver disease										
Non-alcoholic fatty liver disease	nonalcoholic fatty liver disease	nonalcoholic fatty liver disease										
Non-melanoma skin cancer	nonmelanoma skin cancer	nonmelanoma skin cancer										
Non-obstructive azoospermia	nonobstructive azoospermia	nonobstructive azoospermia										
Non-small cell lung cancer	nonsmall cell lung cancer	nonsmall cell lung cancer										
GWAS of non-small cell lung cancer	nonsmall cell lung cancer	nonsmall cell lung cancer										
nonsmall cell lung cancer (survival)	nonsmall cell lung cancer (survival)	nonsmall cell lung cancer										
nonsubstance related behavioral disinhibition	nonsubstance related behavioral disinhibition	behavioral disinhibition										
Non-word repetition	nonword repetition	nonword repetition										
Normalized brain volume	normalized brain volume	normalized brain volume										
normalized brain volume. multiple sclerosis	normalized brain volume multiple sclerosis	normalized brain volume	multiple sclerosis									
multiple sclerosis rheumatoid arthritis	multiple sclerosis rheumatoid arthritis	null										
Oleic acid (18:1n-9) plasma levels	oleic acid (18:1n9) plasma levels	null										
serum dimethylarginine levels (asymmetric/symetric ratio)	serum dimethylarginine levels (asymmetric/symetric ratio)	null										
Metabolite levels (HVA)	metabolite levels (hva)	null										
Gamma gluatamyl transferase levels (interaction with age)	gamma gluatamyl transferase levels (interaction with age)	GGT										
&beta;2-Glycoprotein I (&beta;2-GPI) plasma levels	&beta 2glycoprotein i (&beta 2gpi) plasma levels	null										
Aging traits	aging traits	null										
Biomedical quantitative traits	biomedical quantitative traits	null										
Metabolite levels (HVA-5-HIAA Factor score)	metabolite levels (hva5hiaa factor score)	null										
Response to taxane treatment (placlitaxel)	response to taxane treatment (placlitaxel)	null										
Response to statin therapy	response to statin therapy	null										
Response to statin therapy (LDL-C)	response to statin therapy (ldlc)	null										
response to mtor inhibitor (everolimus)	response to mtor inhibitor (everolimus)	null										
response to antipsychotic treatment in schizophrenia (working memory)	response to antipsychotic treatment in schizophrenia (working memory)	null										
response to antipsychotic treatment in schizophrenia (reasoning)	response to antipsychotic treatment in schizophrenia (reasoning)	null										
Metabolite levels (HVA/MHPG ratio)	metabolite levels (hva/mhpg ratio)	null										
Metabolite levels (HVA/5-HIAA ratio)	metabolite levels (hva/5hiaa ratio)	null										
Metabolite levels (5-HIAA/ MHPG Ratio)	metabolite levels (5hiaa/ mhpg ratio)	null										
Metabolite levels (5-HIAA)	metabolite levels (5hiaa)	null										
Metabolic traits	metabolic traits	null										
ige levels in asthmatics (d f specific)	ige levels in asthmatics (d f specific)	null										
blood pressure measurement (high sodium and potassium intervention)	blood pressure measurement (high sodium and potassium intervention)	null										
schizophrenia, schizoaffective disorder or bipolar disorder	schizophrenia, schizoaffective disorder or bipolar disorder	null										
Beta-trace protein levels	betatrace protein levels	null										
Aspirin exacerbated respiratory disease in asthmatics	aspirin exacerbated respiratory disease in asthmatics	null										
response to mtor inhibitor (rapamycin)	response to mtor inhibitor (rapamycin)	null										
Stearic acid (18:0) plasma levels	stearic acid (18:0) plasma levels	null										
ige levels in asthmatics (d p specific)	ige levels in asthmatics (d p specific)	null										
blood pressure measurement (low sodium intervention)	blood pressure measurement (low sodium intervention)	null										
Death	death	null										
Other erythrocyte phenotypes	other erythrocyte phenotypes	null										
Red blood cell traits	red blood cell traits	null										
Disease/Trait	disease/trait	null										
PCA3 expression level	pca3 expression level	null										
gene expression in leukocytes	gene expression in leukocytes	null										
gene expression in blood cell lines	gene expression in blood cell lines	null										
gene expression in sputum	gene expression in sputum	null										
gene expression in blood cells	gene expression in blood cells	null										
gene expression in cd4+ lymphocytes	gene expression in cd4+ lymphocytes	null										
serum dimethylarginine levels (asymmetric)	serum dimethylarginine levels (asymmetric)	null										
gene expression in 3 blood cell types, in blood cell lines	gene expression in 3 blood cell types, in blood cell lines	null										
gene expression in liver	gene expression in liver	null										
gene expression in cortex and peripheral blood mononuclear cells	gene expression in cortex and peripheral blood mononuclear cells	null										
gene expression in osteoblasts	gene expression in osteoblasts	null										
gene expression in muscle	gene expression in muscle	null										
gene expression and dna methylation in 4 brain regions (pons, cerebellum, frontal cortex, temporal cortex)	gene expression and dna methylation in 4 brain regions (pons, cerebellum, frontal cortex, temporal cortex)	null										
gene expression in cd4+ t cells in hiv1 infected individuals	gene expression in cd4+ t cells in hiv1 infected individuals	null										
gene expression in monocytes	gene expression in monocytes	null										
gene expression in cortex in alzheimers disease and controls	gene expression in cortex in alzheimers disease and controls	null										
etoposide cytotoxicity and gene expression in blood cell lines	etoposide cytotoxicity and gene expression in blood cell lines	null										
contrast sensitivity	contrast sensitivity	null										
Obesity	obesity	obesity-related traits										
Obesity (extreme)	obesity (extreme)	obesity-related traits										
Obesity-related traits	obesityrelated traits	obesity-related traits										
Obesity. Morbid	obesity morbid	obesity-related traits										
Weight gain	weight gain	obesity-related traits										
Body mass index	body mass index	obesity-related traits										
GWAS of body mass index	body mass index	obesity-related traits										
#601665 OBESITY	#601665 obesity	obesity-related traits										
#609830 ABDOMINAL BODY FAT DISTRIBUTION	#609830 abdominal body fat distribution	obesity-related traits										
BMI	bmi	obesity-related traits										
body weight	body weight	obesity-related traits										
Early onset extreme obesity	early onset extreme obesity	obesity-related traits										
GWAS of quantitative traits related to body size and adiposity	quantitative traits related to body size and adiposity	obesity-related traits										
Weight	weight	obesity-related traits										
weight	weight	obesity-related traits										
Obesity and osteoporosis	obesity and osteoporosis	osteoporosis										
obesity (early onset extreme)	obesity (early onset extreme)	obesity-related traits										
obesity (BMI = 30 kg/m2)	obesity (bmi = 30 kg/m2)	obesity-related traits										
Adiposity	adiposity	obesity-related traits										
Insulin Resistance; Obesity	insulin resistance obesity	obesity-related traits	insulin resistance									
GWAS of adult body mass index in a British population	adult body mass index in a british population	obesity-related traits										
Waist circumference	waist circumference	obesity-related traits										
Waist-hip ratio	waisthip ratio	obesity-related traits										
Meta-analysis of 32 genome-wide association studies for waist hip ratio adjusted for body mass index	metaanalysis of 32 genomewide association studies for waist hip ratio adjusted for body mass index	obesity-related traits										
Waist Circumference - Triglycerides (WC-TG)	waist circumference triglycerides (wctg)	obesity-related traits										
waist circumference and related phenotypes	waist circumference and related phenotypes	obesity-related traits										
waist circumference traits	waist circumference traits	obesity-related traits										
Body mass index (interaction)	body mass index (interaction)	obesity-related traits										
Waist-to-hip circumference ratio (interaction)	waisttohip circumference ratio (interaction)	obesity-related traits										
Obsessive-Compulsive Disorder; Schizophrenia	obsessivecompulsive disorder schizophrenia	schizophrenia	obsessive-compulsive disorder									
Obsessive-Compulsive Disorder	obsessivecompulsive disorder	obsessive-compulsive disorder										
Opioid sensitivity	opioid sensitivity	opioid sensitivity										
Optic disc parameters	optic disc parameters	optic disc parameters										
Optic disc size (cup)	optic disc size (cup)	optic disc parameters										
Optic disc size (rim)	optic disc size (rim)	optic disc parameters										
Optic disc size (disc)	optic disc size (disc)	optic disc parameters										
optic nerve measurement (rim area)	optic nerve measurement (rim area)	optic disc parameters										
optic nerve measurement (disc area)	optic nerve measurement (disc area)	optic disc parameters										
optic nerve measurement (cup area)	optic nerve measurement (cup area)	optic disc parameters										
Oral cancers (chewing tobacco related)	oral cancers (chewing tobacco related)	oral cancers (chewing tobacco related)										
Organ Transplantation	organ transplantation	organ transplantation										
Organ Transplantation; Transplantation	organ transplantation transplantation	organ transplantation										
#608864 OROFACIAL CLEFT 6	#608864 orofacial cleft 6	orofacial cleft										
Nonsyndromic cleft lip with or without cleft palate	nonsyndromic cleft lip with or without cleft palate	orofacial cleft										
Cleft lip	cleft lip	orofacial cleft										
Cleft Lip|Cleft Palate|Tooth Abnormalities	cleft lip cleft palate tooth abnormalities	orofacial cleft										
%610361 OROFACIAL CLEFT 9	%610361 orofacial cleft 9	orofacial cleft										
Cleft Lip|Cleft Palate|	cleft lip cleft palate 	orofacial cleft										
Orofacial clefts	orofacial clefts	orofacial cleft										
Orofacial clefts (interaction)	orofacial clefts (interaction)	orofacial cleft										
#602475 OSSIFICATION OF THE POSTERIOR LONGITUDINAL LIGAMENT OF SPINE; OPLL	#602475 ossification of the posterior longitudinal ligament of spine opll	ossification posterior longitudinal ligament										
Osteitis Deformans	osteitis deformans	osteitis deformans										
Osteoarthritis	osteoarthritis	osteoarthritis										
knee osteoarthritis	knee osteoarthritis	osteoarthritis										
Osteoarthritis. Knee	osteoarthritis knee	osteoarthritis										
Osteoarthritis. Hip	osteoarthritis hip	osteoarthritis										
GWAS of osteoarthritis	osteoarthritis	osteoarthritis										
Bone Diseases; Bone Diseases. Metabolic; Bone Resorption; Fractures. Bone; Osteogenesis Imperfecta; Osteoporosis	bone diseases bone diseases metabolic bone resorption fractures bone osteogenesis imperfecta osteoporosis	osteogenesis imperfecta	osteoporosis									
Osteonecrosis	osteonecrosis	osteonecrosis										
osteonecrosis of the jaw	osteonecrosis of the jaw	osteonecrosis										
Fractures. Bone; Hip Fractures; Hip Injuries; Osteoporosis	fractures bone hip fractures hip injuries osteoporosis	osteoporosis										
Osteoporosis; Osteoporosis. Postmenopausal	osteoporosis osteoporosis postmenopausal	osteoporosis										
Bone Diseases. Metabolic; Bone Resorption; Fractures. Bone; Hip Fractures; Osteoporosis	bone diseases metabolic bone resorption fractures bone hip fractures osteoporosis	osteoporosis										
Bone Diseases. Metabolic; Bone Resorption; Fractures. Bone; Osteoporosis	bone diseases metabolic bone resorption fractures bone osteoporosis	osteoporosis										
Osteoporosis	osteoporosis	osteoporosis										
Fractures. Bone; Osteoporosis. Postmenopausal	fractures bone osteoporosis postmenopausal	osteoporosis										
osteoporosis. postmenopausal	osteoporosis postmenopausal	osteoporosis										
osteoporosis-related phenotypes	osteoporosisrelated phenotypes	osteoporosis										
Osteoporosis-related phenotypes	osteoporosisrelated phenotypes	osteoporosis										
Osteosarcoma	osteosarcoma	osteosarcoma										
Osteosarcoma; Ototoxicity	osteosarcoma ototoxicity	osteosarcoma ototoxicity										
other metabolic traits	other metabolic traits	other metabolic traits										
Otosclerosis	otosclerosis	otosclerosis										
Ovarian Neoplasms	ovarian neoplasms	ovarian cancer										
Ovarian cancer	ovarian cancer	ovarian cancer										
Ovarian cancer in BRCA1 mutation carriers	ovarian cancer in brca1 mutation carriers	ovarian cancer										
Ovarian reserve	ovarian reserve	ovarian reserve										
overall effect	overall effect	overall effect										
Paclitaxel-induced neuropathy	paclitaxelinduced neuropathy	paclitaxelinduced neuropathy										
Paget`s disease	pagets disease	paget's disease										
Paget's disease	pagets disease	pagets disease										
Pain	pain	pain										
Palmitic acid (16:0) plasma levels	palmitic acid (16:0) plasma levels	null										
Palmitoleic acid (16:1n-7) plasma levels	palmitoleic acid (16:1n7) plasma levels	null										
Pancreatic cancer	pancreatic cancer	pancreatic cancer										
Pancreatic Diseases	pancreatic diseases	pancreatic diseases										
Pancreatic Neoplasms	pancreatic neoplasms	pancreatic neoplasms										
Pancreatitis	pancreatitis	pancreatitis										
Anemia; Drug Toxicity; Leukopenia; Neoplasms; Neutropenia; Thrombocytopenia	anemia drug toxicity leukopenia neoplasms neutropenia thrombocytopenia	pancytonpenia										
Panic disorder	panic disorder	panic disorder										
Paraoxonase activity	paraoxonase activity	paraoxonase activity										
*602544 PARKIN; PARK2	*602544 parkin park2	Parkin										
*608427 PARKIN COREGULATED GENE; PACRG	*608427 parkin coregulated gene pacrg	Parkin correlated gene										
Parkinson Disease; Psychotic Disorders	parkinson disease psychotic disorders	parkinson disease psychotic disorders										
Parkinson disease.  essential tremor	parkinson disease essential tremor	parkinson's disease										
Parkinson`s disease	parkinsons disease	parkinson's disease										
Parkinson`s disease	parkinsons disease	parkinson's disease										
GWAS of Parkinson`s disease	parkinsons disease	parkinson's disease										
Parkinson's disease	parkinsons disease	parkinson's disease										
%602404 PARKINSON DISEASE 3; AUTOSOMAL DOMINANT LEWY BODY; PARK3	%602404 parkinson disease 3 autosomal dominant lewy body park3	parkinson's disease										
Parkinson Disease	parkinson disease	parkinson's disease										
Parkinson`s disease (age of onset)	parkinsons disease (age of onset)	parkinson's disease										
Parkinson's disease (age of onset)	parkinsons disease (age of onset)	parkinson's disease										
Parkinson`s disease (familial)	parkinsons disease (familial)	parkinson's disease										
Parkinson's disease (familial)	parkinsons disease (familial)	parkinson's disease										
Parkinson`s disease (interaction with coffee consumption)	parkinsons disease (interaction with coffee consumption)	parkinson's disease										
Parkinson`s disease (motor and cognition)	parkinsons disease (motor and cognition)	parkinson's disease										
Parkinson's disease (motor and cognition)	parkinsons disease (motor and cognition)	parkinson's disease										
patent ductus arteriosus	patent ductus arteriosus	patent ductus arteriosus										
Pemphigus vulgaris	pemphigus vulgaris	pemphigus vulgaris										
Pericardial fat	pericardial fat	pericardial fat										
Periodontal microbiota	periodontal microbiota	periodontal microbiota										
periodontitis	periodontitis	periodontitis										
Peripartum cardiomyopathy	peripartum cardiomyopathy	peripartum cardiomyopathy										
Peripheral artery disease	peripheral artery disease	peripheral artery disease										
Permanent tooth development	permanent tooth development	tooth development										
Personality dimensions	personality dimensions	personality dimensions										
GWAS of personality dimensions	personality dimensions	personality dimensions										
Phospholipid levels (plasma)	phospholipid levels (plasma)	phospholipid levels										
Phosphorus levels	phosphorus levels	null										
Phytosterol levels	phytosterol levels	null										
plasma C4b binding protein levels	plasma c4b binding protein levels	null										
Plasma C4b binding protein levels	plasma c4b binding protein levels	null										
Plasma carotenoid and tocopherol levels	plasma carotenoid and tocopherol levels	plasma carotenoid and tocopherol levels										
plasma cell myeloma	plasma cell myeloma	plasma cell myeloma										
plasma chemerin levels	plasma chemerin levels	plasma chemerin levels										
Plasma chemerin levels	plasma chemerin levels	plasma chemerin levels										
plasma coagulation factors	plasma coagulation factors	plasma coagulation factors										
Plasma coagulation factors	plasma coagulation factors	plasma coagulation factors										
plasma eosinophil count	plasma eosinophil count	plasma eosinophil count										
plasma E-selectin levels	plasma eselectin levels	plasma eselectin levels										
Plasma E-selectin levels	plasma eselectin levels	plasma eselectin levels										
plasma HDL-C levels	plasma hdlc levels	plasma hdlc levels										
plasma level of vitamin B12	plasma level of vitamin b12	plasma level of vitamin b12										
plasma levels of liver enzymes	plasma levels of liver enzymes	plasma levels of liver enzymes										
Plasma levels of Protein C	plasma levels of protein c	plasma levels of protein C										
Plasminogen activator inhibitor type 1 levels (PAI-1)	plasminogen activator inhibitor type 1 levels (pai1)	plasminogen activator inhibitor type 1 levels										
Platelet aggregation	platelet aggregation	platelet aggregation										
Platelet counts	platelet counts	platelet counts										
Platelet function and related traits	platelet function and related traits	platelet function and related traits										
Podoconiosis	podoconiosis	podoconiosis										
Polycystic ovary syndrome	polycystic ovary syndrome	polycystic ovary syndrome										
GWAS of polycystic ovary syndrome	polycystic ovary syndrome	polycystic ovary syndrome										
Polysubstance addiction	polysubstance addiction	polysubstance addiction										
Posttransplantation diabetes mellitus (PTDM)	posttransplantation diabetes mellitus (ptdm)	post-transplantation diabetes mellitus										
posttraumatic stress disorder	posttraumatic stress disorder	post-traumatic stress disorder										
Post-traumatic stress disorder	posttraumatic stress disorder	post-traumatic stress disorder										
Neurodegenerative Diseases; Posterior Cortical Atrophy	neurodegenerative diseases posterior cortical atrophy	posterior cortical atrophy										
Postoperative ventricular dysfunction	postoperative ventricular dysfunction	postoperative ventricular dysfunction										
Post-traumatic stress disorder (asjusted for relatedness)	posttraumatic stress disorder (asjusted for relatedness)	posttraumatic stress disorder (asjusted for relatedness)										
potassium response to spironolactone	potassium response to spironolactone	potassium response to spironolactone										
pr duration	pr duration	PR interval										
PR interval	pr interval	PR interval										
preeclampsia	preeclampsia	pre-eclampsia										
Premature ovarian failure	premature ovarian failure	premature ovarian failure										
Presence of antiphospholipid antibodies	presence of antiphospholipid antibodies	presence of antiphospholipid antibodies										
Primary biliary cirrhosis	primary biliary cirrhosis	primary biliary cirrhosis										
primary open-angle glaucoma	primary openangle glaucoma	primary openangle glaucoma										
Primary sclerosing cholangitis	primary sclerosing cholangitis	primary sclerosing cholangitis										
GWAS of primary sclerosing cholangitis	primary sclerosing cholangitis	primary sclerosing cholangitis										
primary tooth development	primary tooth development	tooth development										
Primary tooth development (number of teeth)	primary tooth development (number of teeth)	tooth development										
Primary tooth development (time to first tooth eruption)	primary tooth development (time to first tooth eruption)	tooth development										
Creutzfeldt-Jakob Syndrome	creutzfeldtjakob syndrome	prion diseases										
Creutzfeldt-Jakob disease	creutzfeldtjakob disease	prion diseases										
Prion diseases	prion diseases	prion diseases										
Creutzfeldt-Jakob disease (variant)	creutzfeldtjakob disease (variant)	prion diseases										
Progranulin levels	progranulin levels	progranulin levels										
GWAS of progranulin levels	progranulin levels	progranulin levels										
Progressive Supranuclear Palsy	progressive supranuclear palsy	progressive supranuclear palsy										
Proinsulin levels	proinsulin levels	proinsulin levels										
*176830 PROOPIOMELANOCORTIN; POMC	*176830 proopiomelanocortin pomc	proopiomelanocortin										
Prostate cancer	prostate cancer	prostate cancer										
Prostate cancer. Type II Diabetes Mellitus	prostate cancer type ii diabetes mellitus	prostate cancer	diabetes mellitus type 2									
Prostatic Neoplasms	prostatic neoplasms	prostate cancer										
Prostate cancer (gene x gene interaction)	prostate cancer (gene x gene interaction)	prostate cancer (gene x gene interaction)										
Prostate cancer mortality	prostate cancer mortality	prostate cancer mortality										
Prostate-specific antigen levels	prostatespecific antigen levels	prostate-specific antigen levels										
Protein biomarker	protein biomarker	null										
Protein C levels	protein c levels	protein c levels										
protein quantitative trait loci	protein quantitative trait loci	protein quantitative trait loci										
Prothrombin time	prothrombin time	prothrombin time										
%602723 PSORIASIS SUSCEPTIBILITY 2; PSORS2	%602723 psoriasis susceptibility 2 psors2	psoriasis										
GWAS of psoriasis	psoriasis	psoriasis										
Psoriasis	psoriasis	psoriasis										
Arthritis. Psoriatic	arthritis psoriatic	psoriatic arthritis										
GWAS of psoriatic arthritis	psoriatic arthritis	psoriatic arthritis										
Psoriatic arthritis	psoriatic arthritis	psoriatic arthritis										
Psychophysiologic Disorders	psychophysiologic disorders	psychophysiologic disorders										
Psychosis (methamphetamine induced)	psychosis (methamphetamine induced)	psychosis (methamphetamine induced)										
Psychotic Disorders; Substance-Related Disorders	psychotic disorders substancerelated disorders	psychotic disorders substancerelated disorders										
P-tau181p	ptau181p	null										
Pubertal anthropometrics	pubertal anthropometrics	pubertal anthropometrics										
Pulmonary arterial hypertension (without BMPR2 mutations)	pulmonary arterial hypertension (without bmpr2 mutations)	pulmonary arterial blood pressure (without bmpr2 mutations)										
Idiopathic pulmonary fibrosis	idiopathic pulmonary fibrosis	pulmonary fibrosis										
Pulmonary Fibrosis	pulmonary fibrosis	pulmonary fibrosis										
Pulmonary function decline	pulmonary function decline	pulmonary function traits										
Pulmonary function	pulmonary function	pulmonary function traits										
Pulmonary function measures	pulmonary function measures	pulmonary function traits										
Pulmonary function phenotypes	pulmonary function phenotypes	pulmonary function traits										
mean forced vital capacity from 2 exams	mean forced vital capacity from 2 exams	pulmonary function traits										
pulmonary function traits (other)	pulmonary function traits (other)	pulmonary function traits										
Pulmonary function (interaction)	pulmonary function (interaction)	pulmonary function traits										
lung function (forced expiratory volume in 1 second)	lung function (forced expiratory volume in 1 second)	pulmonary function traits										
lung function (forced vital capacity)	lung function (forced vital capacity)	pulmonary function traits										
QRS duration	qrs duration	QRS duration										
QT interval	qt interval	QT interval										
Cardiac repolarization (QT interval)	cardiac repolarization (qt interval)	QT interval										
QT interval (interaction)	qt interval (interaction)	QT interval										
qt duration	qt duration	QT interval										
quantitative traits	quantitative traits	quantitative traits										
GWAS of radiation response	radiation response	radiation response										
Radiation response	radiation response	radiation response										
Reading and spelling	reading and spelling	reading and spelling										
Reasoning	reasoning	reasoning										
recombination (females)	recombination (females)	recombination rate										
recombination (males)	recombination (males)	recombination rate										
Recombination rate	recombination rate	recombination rate										
recombination rate (females)	recombination rate (females)	recombination rate										
recombination rate (males)	recombination rate (males)	recombination rate										
Red blood cell count	red blood cell count	red blood cell count										
red vs non-red hair color	red vs nonred hair color	red vs nonred hair color										
Red vs. non-red hair color	red vs nonred hair color	red vs nonred hair color										
Refractive error	refractive error	refractive error										
*607130 REGULATORY ASSOCIATED PROTEIN OF MTOR	*607130 regulatory associated protein of mtor	Regulatory-associated protein of MTOR										
relative hand skill	relative hand skill	relative hand skill										
Carcinoma. Renal Cell	carcinoma renal cell	renal cell carcinoma										
Renal cell carcinoma	renal cell carcinoma	renal cell carcinoma										
GWAS of renal cell carcinoma	renal cell carcinoma	renal cell carcinoma										
renal function	renal function	renal function										
renal function and chronic kidney disease	renal function and chronic kidney disease	renal function										
Renal function-related traits (BUN)	renal functionrelated traits (bun)	renal function										
Renal function-related traits (eGRFcrea)	renal functionrelated traits (egrfcrea)	renal function										
Renal function-related traits (sCR)	renal functionrelated traits (scr)	renal function										
Renal function-related traits (urea)	renal functionrelated traits (urea)	renal function										
Renal sinus fat	renal sinus fat	renal sinus fat										
Renal sinus fat	renal sinus fat	renal sinus fat										
Renal transplant outcome	renal transplant outcome	renal transplant outcome										
Resistin levels	resistin levels	resistin levels										
GWAS of response to acetaminophen (hepatotoxicity)	response to acetaminophen (hepatotoxicity)	response to acetaminophen (hepatotoxicity)										
Response to acetaminophen (hepatotoxicity)	response to acetaminophen (hepatotoxicity)	response to acetaminophen (hepatotoxicity)										
Response to amphetamines	response to amphetamines	response to amphetamines										
Response to angiotensin II receptor blocker therapy	response to angiotensin ii receptor blocker therapy	null										
Response to angiotensin II receptor blocker therapy (opposite direction w/ diuretic therapy)	response to angiotensin ii receptor blocker therapy (opposite direction w/ diuretic therapy)	null										
Response to anti-TNF alpha therapy in inflammatory bowel disease	response to antitnf alpha therapy in inflammatory bowel disease	null										
Response to antidepressant treatment	response to antidepressant treatment	null										
Response to antidepressant treatment (citalopram)	response to antidepressant treatment (citalopram)	null										
Response to antidepressants	response to antidepressants	null										
Response to antineoplastic agents	response to antineoplastic agents	null										
Response to antipsychotic therapy (extrapyramidal side effects)	response to antipsychotic therapy (extrapyramidal side effects)	null										
response to antipsychotic treatment	response to antipsychotic treatment	null										
Response to anti-TNF treatment in rheumatoid arthritis	response to antitnf treatment in rheumatoid arthritis	null										
Response to cerivastatin	response to cerivastatin	null										
Response to cholinesterase inhibitors in Alzheimer's disease	response to cholinesterase inhibitors in alzheimers disease	null										
Response to citalopram treatment	response to citalopram treatment	null										
Response to clopidogrel therapy	response to clopidogrel therapy	null										
Response to dabigatran etexilate treatment	response to dabigatran etexilate treatment	null										
Response to diuretic therapy	response to diuretic therapy	null										
Response to diuretic therapy in hypertension	response to diuretic therapy in hypertension	null										
Response to fenofibrate	response to fenofibrate	null										
Response to fenofibrate (adiponectin levels)	response to fenofibrate (adiponectin levels)	null										
Response to gemcitabine in pancreatic cancer	response to gemcitabine in pancreatic cancer	null										
Response to hepatitis C treatment	response to hepatitis c treatment	null										
Response to interferon beta therapy	response to interferon beta therapy	null										
Response to irinotecan and platinum-based chemotherapy in non-small-cell lung cancer	response to irinotecan and platinumbased chemotherapy in nonsmallcell lung cancer	null										
Response to irinotecan in non-small-cell lung cancer	response to irinotecan in nonsmallcell lung cancer	null										
Response to lithium treatment in bipolar disorder	response to lithium treatment in bipolar disorder	null										
GWAS of response to metformin	response to metformin	null										
Response to metformin	response to metformin	null										
Response to platinum-based agents	response to platinumbased agents	null										
Response to platinum-based chemotherapy in non-small-cell lung cancer	response to platinumbased chemotherapy in nonsmallcell lung cancer	null										
Response to platinum-based chemotherapy in small cell and non-small cell lung cancers	response to platinumbased chemotherapy in small cell and nonsmall cell lung cancers	null										
Response to tamoxifen in breast cancer	response to tamoxifen in breast cancer	null										
Response to taxane treatment (docetaxel)	response to taxane treatment (docetaxel)	null										
Response to temozolomide	response to temozolomide	null										
Response to TNF antagonist treatment	response to tnf antagonist treatment	null										
Response to TNF-alpha inhibitors in rheumatoid arthritis	response to tnfalpha inhibitors in rheumatoid arthritis	null										
Response to tocilizumab in rheumatoid arthritis	response to tocilizumab in rheumatoid arthritis	null										
Response to treatment for acute lymphoblastic leukemia	response to treatment for acute lymphoblastic leukemia	null										
Response to Vitamin E supplementation	response to vitamin e supplementation	null										
Resting heart rate	resting heart rate	heart rate										
Restless Leg Syndrome	restless leg syndrome	restless leg syndrome										
Restless Legs Syndrome	restless legs syndrome	restless legs syndrome										
Retinal arteriolar caliber	retinal arteriolar caliber	retinal arteriolar caliber										
GWAS of retinal vascular caliber	retinal vascular caliber	retinal vascular caliber										
Retinal vascular caliber	retinal vascular caliber	retinal vascular caliber										
Retinol levels	retinol levels	retinol levels										
Retinopathy in non-diabetics	retinopathy in nondiabetics	retinopathy in nondiabetics										
Rhegmatogenous retinal detachment	rhegmatogenous retinal detachment	rhegmatogenous retinal detachment										
Arthritis. Rheumatoid; Drug Toxicity	arthritis rheumatoid drug toxicity	rheumatoid arthritis	drug toxicity									
Arthritis. Rheumatoid	arthritis rheumatoid	rheumatoid arthritis										
Arthritis. Rheumatoid; Psoriasis	arthritis rheumatoid psoriasis	psoriatic arthritis	rheumatoid arthritis									
Rheumatoid arthritis	rheumatoid arthritis	rheumatoid arthritis										
Rheumatoid Arthritis. cyclic citrullinated peptide (CCP) positive	rheumatoid arthritis cyclic citrullinated peptide (ccp) positive	rheumatoid arthritis cyclic citrullinated peptide (ccp) positive										
Ribavirin-induced anemia	ribavirininduced anemia	ribavirininduced anemia										
RR interval (heart rate)	rr interval (heart rate)	heart rate										
Sagittal craniosynostosis	sagittal craniosynostosis	sagittal craniosynostosis										
#181000 SARCOIDOSIS	#181000 sarcoidosis	sarcoidosis										
Sarcoidosis	sarcoidosis	sarcoidosis										
sarcoidosis uveitis	sarcoidosis uveitis	sarcoidosis uveitis										
#181500 SCHIZOPHRENIA; SCZD	#181500 schizophrenia sczd	schizophrenia										
#604906 SCHIZOPHRENIA 9; SCZD9	#604906 schizophrenia 9 sczd9	schizophrenia										
%603176 SCHIZOPHRENIA 7; SCZD7	%603176 schizophrenia 7 sczd7	schizophrenia										
Psychotic Disorders; Schizophrenia	psychotic disorders schizophrenia	schizophrenia										
Schizophrenia	schizophrenia	schizophrenia										
Schizophrenia (treatment refractory)	schizophrenia (treatment refractory)	schizophrenia										
Schizophrenia; tardive dyskinesia	schizophrenia tardive dyskinesia	schizophrenia										
Schizophrenia; Weight gain	schizophrenia weight gain	schizophrenia	obesity-related traits									
Schizophrenia (cytomegalovirus infection interaction)	schizophrenia (cytomegalovirus infection interaction)	schizophrenia (cytomegalovirus infection interaction)										
Schizophrenia (negative symptoms)	schizophrenia (negative symptoms)	schizophrenia (negative symptoms)										
schizophrenia or bipolar disorder	schizophrenia or bipolar disorder	schizophrenia or bipolar disorder										
Schizophrenia. bipolar disorder and depression (combined)	schizophrenia bipolar disorder and depression (combined)	schizophrenia, bipolar disorder and depression (combined)										
Schizophrenia, bipolar disorder and depression (combined)	schizophrenia, bipolar disorder and depression (combined)	schizophrenia, bipolar disorder and depression (combined)										
schizotypal traits	schizotypal traits	schizotypal traits										
Sclerosing cholangitis and ulcerative colitis (combined)	sclerosing cholangitis and ulcerative colitis (combined)	sclerosing cholangitis and ulcerative colitis (combined)										
Sclerosis	sclerosis	sclerosis										
Scoliosis	scoliosis	scoliosis										
GWAS of scoliosis	scoliosis	scoliosis										
select biomarker traits	select biomarker traits	null										
Self-reported allergy	selfreported allergy	self-reported allergy										
Self-employment	selfemployment	selfemployment										
Self-rated health	selfrated health	selfrated health										
sepsis	sepsis	sepsis										
Treatment response for severe sepsis	treatment response for severe sepsis	sepsis										
Multiple Organ Failure|Sepsis	multiple organ failure sepsis	sepsis										
Serum albumin level	serum albumin level	null										
serum alkaline phosphatase levels	serum alkaline phosphatase levels	serum alkaline phosphatase levels										
Serum butyrylcholinesterase	serum butyrylcholinesterase	serum butyrylcholinesterase										
Serum calcium	serum calcium	serum calcium										
Serum ceruloplasmin levels	serum ceruloplasmin levels	serum ceruloplasmin levels										
Serum creatinine	serum creatinine	serum creatinine										
Serum dehydroepiandrosterone sulphate levels	serum dehydroepiandrosterone sulphate levels	serum dehydroepiandrosterone sulphate levels										
serum dimethylarginine levels (symmetric)	serum dimethylarginine levels (symmetric)	serum dimethylarginine levels (symmetric)										
serum soluble E-selectin	serum soluble eselectin	serum E-selectin										
E-Selectin	eselectin	serum E-selectin										
Serum hepcidin	serum hepcidin	serum hepcidin										
Serum iron concentration	serum iron concentration	serum iron concentration										
GWAS of serum levels of iron and markers of iron status	serum levels of iron and markers of iron status	serum levels of iron and markers of iron status										
Serum magnesium levels	serum magnesium levels	serum magnesium levels										
GWAS of serum markers of iron status	serum markers of iron status	serum markers of iron status										
Serum markers of iron status	serum markers of iron status	serum markers of iron status										
Serum matrix metalloproteinase	serum matrix metalloproteinase	serum matrix metalloproteinase										
Metabolite levels	metabolite levels	serum metabolites										
Serum metabolites	serum metabolites	serum metabolites										
Serum phosphorus concentrations	serum phosphorus concentrations	serum phosphorus concentrations										
Serum Phytosterol Levels	serum phytosterol levels	serum phytosterol levels										
GWAS of serum prostate-specific antigen levels	serum prostatespecific antigen levels	prostate-specific antigen levels										
Serum prostate-specific antigen levels	serum prostatespecific antigen levels	prostate-specific antigen levels										
serum protein levels (sst2)	serum protein levels (sst2)	null										
Serum selenium levels	serum selenium levels	serum selenium levels										
Serum tamsulosin hydrochloride concentration	serum tamsulosin hydrochloride concentration	null										
Serum total protein level	serum total protein level	null										
Serum urate	serum urate	serum urate										
Serum uric acid	serum uric acid	serum urate										
Urate levels	urate levels	serum urate										
Uric acid levels	uric acid levels	serum urate										
Serum uric acid levels	serum uric acid levels	serum urate										
Sex hormone-binding globulin levels	sex hormonebinding globulin levels	sex hormonebinding globulin levels										
Sexual dimorphism in anthropometric traits	sexual dimorphism in anthropometric traits	sexual dimorphism in anthropometric traits										
Sexual dysfunction (female)	sexual dysfunction (female)	sexual dysfunction (female)										
Sexual dysfunction (SSRI/SNRI-related)	sexual dysfunction (ssri/snrirelated)	sexual dysfunction (ssri/snrirelated)										
Sexual Dysfunctions. Psychological	sexual dysfunctions psychological	sexual dysfunctions										
#603903 SICKLE CELL ANEMIA	#603903 sickle cell anemia	sickle cell anemia										
Sickle cell anemia (haemolysis)	sickle cell anemia (haemolysis)	sickle cell anemia (haemolysis)										
sjogrens syndrome	sjogrens syndrome	Sjogren's syndrome										
sjögrens syndrome	sjögrens syndrome	Sjogren's syndrome										
Skin Abnormalities; Skin Diseases	skin abnormalities skin diseases	skin abnormalities skin diseases										
skin cancer. non-melanoma	skin cancer nonmelanoma	skin cancer nonmelanoma										
Skin pigmentation	skin pigmentation	skin pigmentation										
Skin sensitivity to sun	skin sensitivity to sun	skin sensitivity to sun										
Sleep and circadian phenotypes	sleep and circadian phenotypes	sleep and circadian phenotypes										
Sleep depth	sleep depth	sleep depth										
Sleep Disorders	sleep disorders	sleep disorders										
sleep duration	sleep duration	sleep disorders										
sleepiness	sleepiness	sleep disorders										
Sleep quality	sleep quality	sleep quality										
Sleep time	sleep time	sleep time										
slow transit constipation	slow transit constipation	slow transit constipation										
GWAS of small-cell lung cancer	smallcell lung cancer	small cell lung cancer										
smallcell lung cancer (survival)	smallcell lung cancer (survival)	small cell lung cancer										
Small-cell lung cancer	smallcell lung cancer	small cell lung cancer										
Immune response to smallpox vaccine	immune response to smallpox vaccine	Smallpox-related trait										
Immune reponse to smallpox (secreted IFN-alpha)	immune reponse to smallpox (secreted ifnalpha)	Smallpox-related trait										
Immune reponse to smallpox (secreted IL-10)	immune reponse to smallpox (secreted il10)	Smallpox-related trait										
Immune reponse to smallpox (secreted IL-12p40)	immune reponse to smallpox (secreted il12p40)	Smallpox-related trait										
Immune reponse to smallpox (secreted IL-1beta)	immune reponse to smallpox (secreted il1beta)	Smallpox-related trait										
Immune reponse to smallpox (secreted IL-2)	immune reponse to smallpox (secreted il2)	Smallpox-related trait										
Immune reponse to smallpox (secreted TNF-alpha)	immune reponse to smallpox (secreted tnfalpha)	Smallpox-related trait										
Immune response to smallpox vaccine (IL-6)	immune response to smallpox vaccine (il6)	Smallpox-related trait										
Smallpox-related trait	Smallpox-related trait	Smallpox-related trait										
Smoking behavior	smoking behavior	smoking behavior										
Smoking cessation	smoking cessation	smoking cessation										
Soluble E-selectin levels	soluble eselectin levels	soluble eselectin levels										
Soluble leptin receptor levels	soluble leptin receptor levels	soluble leptin receptor levels										
soluble leptin receptor levels	soluble leptin receptor levels	soluble leptin receptor levels										
Soluble ICAM-1	soluble icam1	null										
soluble levels of adhesion molecules	soluble levels of adhesion molecules	null										
Soluble levels of adhesion molecules	soluble levels of adhesion molecules	null										
*604457 NUCLEAR BODY PROTEIN SP110; SP110	*604457 nuclear body protein sp110 sp110	SP110										
Speech perception in dyslexia	speech perception in dyslexia	speech perception in dyslexia										
sphingolipid concentrations	sphingolipid concentrations	sphingolipid concentrations										
Sphingolipid levels	sphingolipid levels	sphingolipid levels										
Spine bone size	spine bone size	spine bone size										
Squamous cell carcinoma	squamous cell carcinoma	squamous cell carcinoma										
Stevens-Johnson syndrome and toxic epidermal necrolysis (SJS-TEN)	stevensjohnson syndrome and toxic epidermal necrolysis (sjsten)	Stevens-Johnson syndrome	Toxic epidermal necrolysis									
Stomach Neoplasms	stomach neoplasms	stomach neoplasms										
Stress	stress	stress										
Stroke	stroke	stroke										
stroke. ischemic	stroke ischemic	stroke										
Hypertension; Myocardial Infarction; Stroke	hypertension myocardial infarction stroke	blood pressure	myocardial infarction	stroke								
Ischemic stroke	ischemic stroke	stroke										
Stroke (ischemic)	stroke (ischemic)	stroke										
Stroke (pediatric)	stroke (pediatric)	stroke										
Subarachnoid aneurysmal hemorrhage	subarachnoid aneurysmal hemorrhage	subarachnoid aneurysmal hemorrhage										
Subarachnoid Hemorrhage|Vasospasm. Intracranial	subarachnoid hemorrhage vasospasm intracranial	subarachnoid hemorrhage										
Subcutaneous adipose tissue	subcutaneous adipose tissue	fat distribution										
Substance dependence	substance dependence	substance dependence										
Substance-Related Disorders	substancerelated disorders	substance-related disorders										
Sudden cardiac arrest	sudden cardiac arrest	sudden cardiac arrest										
Suicidal ideation	suicidal ideation	suicidal ideation										
Suicide attempts in bipolar disorder	suicide attempts in bipolar disorder	suicide attempts in bipolar disorder										
Suicide risk	suicide risk	suicide risk										
Sunburns	sunburns	sunburns										
*600755 SYNAPSIN II; SYN2	*600755 synapsin ii syn2	Synapsin 2										
lupus erythematosus; rheumatoid arthritis; cholangitis. sclerosing; celiac disease; juvenile arthrit	lupus erythematosus rheumatoid arthritis cholangitis sclerosing celiac disease juvenile arthrit	systemic lupus erythematosus	rheumatoid arthritis	primary sclerosing cholangitis	celiac disease	juvenile idiopathic arthritis						
Systemic Lupus Erythematosus (SLE). gender differentiated in women	systemic lupus erythematosus (sle) gender differentiated in women	systemic lupus erythematosus										
#152700 SYSTEMIC LUPUS ERYTHEMATOSUS; SLE	#152700 systemic lupus erythematosus sle	systemic lupus erythematosus										
lupus erythematosus	lupus erythematosus	systemic lupus erythematosus										
Lupus erythematosus; Lupus Erythematosus. Systemic	lupus erythematosus lupus erythematosus systemic	systemic lupus erythematosus										
Lupus Erythematosus. Systemic	lupus erythematosus systemic	systemic lupus erythematosus										
SLE	sle	systemic lupus erythematosus										
systemic lupus erythematosus	systemic lupus erythematosus	systemic lupus erythematosus										
Systemic lupus erythematosus	systemic lupus erythematosus	systemic lupus erythematosus										
GWAS of systemic lupus erythematosus	systemic lupus erythematosus	systemic lupus erythematosus										
Systemic lupus erythematosus and Systemic sclerosis	systemic lupus erythematosus and systemic sclerosis	systemic lupus erythematosus and systemic sclerosis										
Systemic sclerosis	systemic sclerosis	systemic sclerosis										
Tanning	tanning	tanning										
tardive dyskinesia	tardive dyskinesia	tardive dyskinesia										
Tardive dyskinesia	tardive dyskinesia	tardive dyskinesia										
Telomere length	telomere length	null										
Temperament	temperament	temperament										
Temperament (bipolar disorder)	temperament (bipolar disorder)	temperament (bipolar disorder)										
Temperament-related traits	temperamentrelated traits	temperament-related traits										
Temporomandibular joint disorders	temporomandibular joint disorders	temporomandibular joint disorders										
Testicular germ cell cancer	testicular germ cell cancer	testicular cancer										
Testicular cancer	testicular cancer	testicular cancer										
testicular germ cell tumor	testicular germ cell tumor	testicular cancer										
Testicular Neoplasms	testicular neoplasms	testicular cancer										
Testicular dysgenesis syndrome	testicular dysgenesis syndrome	testicular dysgenesis syndrome										
Testosterone levels	testosterone levels	testosterone levels										
Tetralogy of Fallot	tetralogy of fallot	tetralogy of fallot										
*190180 TRANSFORMING GROWTH FACTOR; BETA-1; TGFB1	*190180 transforming growth factor beta1 tgfb1	TGFbeta1										
*190230 TRANSFORMING GROWTH FACTOR; BETA-3; TGFB3	*190230 transforming growth factor beta3 tgfb3	TGFbeta3										
therapy-related acute myeloid leukemia (t-ML)	therapyrelated acute myeloid leukemia (tml)	therapy-related acute myeloid leukemia										
Thiazide-induced adverse metabolic effects in hypertensive patients	thiazideinduced adverse metabolic effects in hypertensive patients	thiazideinduced adverse metabolic effects in hypertensive patients										
Thoracic aortic aneurysms and dissections	thoracic aortic aneurysms and dissections	thoracic aortic aneurysms and dissections										
thromboembolism. venous	thromboembolism venous	thromboembolism venous										
Thrombosis	thrombosis	thrombosis										
Thyroid cancer	thyroid cancer	thyroid cancer										
Thyroid cancer (Papillary, radiation-related)	thyroid cancer (papillary, radiationrelated)	thyroid cancer (papillary, radiationrelated)										
Thyroid Diseases	thyroid diseases	thyroid diseases										
Thyroid function	thyroid function	thyroid function										
Thyroid hormone levels	thyroid hormone levels	thyroid hormone levels										
Thyroid Neoplasms	thyroid neoplasms	thyroid neoplasms										
thyroid stimulating hormone	thyroid stimulating hormone	thyroid stimulating hormone										
Thyroid volume	thyroid volume	thyroid volume										
Thyrotoxic hypokalemic periodic paralysis	thyrotoxic hypokalemic periodic paralysis	thyrotoxic hypokalemic periodic paralysis										
Tobacco Use Disorder	tobacco use disorder	tobacco use disorder										
tonometry	tonometry	tonometry										
tooth agenesis (maxillary third molar)	tooth agenesis (maxillary third molar)	tooth agenesis										
tooth agenesis (third molar)	tooth agenesis (third molar)	tooth agenesis										
Torsades de Pointes	torsades de pointes	torsades de pointes										
Total ventricular volume	total ventricular volume	MRI atrophy measures										
Tourette syndrome	tourette syndrome	tourette syndrome										
Epidermal Necrolysis. Toxic; Stevens-Johnson Syndrome	epidermal necrolysis toxic stevensjohnson syndrome	toxic epidermal necrolysis	Stevens-Johnson syndrome									
TP53 carriage	tp53 carriage	tp53 carriage										
*602228 TRANSCRIPTION FACTOR 7-LIKE 2; TCF7L2	*602228 transcription factor 7like 2 tcf7l2	Transcription factor 7-like 2										
Transplantation	transplantation	transplantation										
Triglycerides	triglycerides	triglycerides										
body mass; triglycerides; blood pressure. arterial	body mass triglycerides blood pressure arterial	blood pressure	obesity-related traits									
Triglycerides-Blood Pressure (TG-BP)	triglyceridesblood pressure (tgbp)	null										
*191060 TRYPTOPHAN HYDROXYLASE 1; TPH1	*191060 tryptophan hydroxylase 1 tph1	null										
T-tau	ttau	null										
#607948 MYCOBACTERIUM TUBERCULOSIS; SUSCEPTIBILITY TO INFECTION BY	#607948 mycobacterium tuberculosis susceptibility to infection by	tuberculosis										
Tuberculosis	tuberculosis	tuberculosis										
Tumor biomarkers	tumor biomarkers	null										
two-hour glucose challenge	twohour glucose challenge	twohour glucose challenge										
Two-hour glucose challenge	twohour glucose challenge	twohour glucose challenge										
Type 1 diabetes autoantibodies	type 1 diabetes autoantibodies	type 1 diabetes autoantibodies										
Type 1 diabetes nephropathy	type 1 diabetes nephropathy	type 1 diabetes nephropathy										
Type 2 diabetes (dietary heme iron intake interaction)	type 2 diabetes (dietary heme iron intake interaction)	type 2 diabetes (dietary heme iron intake interaction)										
Type 2 diabetes nephropathy	type 2 diabetes nephropathy	type 2 diabetes nephropathy										
Colitis. Ulcerative	colitis ulcerative	ulcerative colitis										
ulcerative colitis	ulcerative colitis	ulcerative colitis										
Angina. Unstable; Cardiovascular Diseases; Ischemia; Myocardial Infarction; Recurrence; Stroke; Thrombosis	angina unstable cardiovascular diseases ischemia myocardial infarction recurrence stroke thrombosis	myocardial infarction	stroke									
Upper aerodigestive tract cancers	upper aerodigestive tract cancers	upper aerodigestive tract cancers										
urinary albumin excretion	urinary albumin excretion	urinary albumin excretion										
Urinary metabolites	urinary metabolites	urinary metabolites										
Urinary symptoms in response to radiotherapy in prostate cancer	urinary symptoms in response to radiotherapy in prostate cancer	urinary symptoms in response to radiotherapy in prostate cancer										
Urinary Tract Infections; Vesico-Ureteral Reflux	urinary tract infections vesicoureteral reflux	urinary tract infections vesicoureteral reflux										
Urticaria	urticaria	urticaria										
Uterine fibroids	uterine fibroids	uterine fibroids										
Vaccine-related adverse events	vaccinerelated adverse events	vaccinerelated adverse events										
Vascular dementia	vascular dementia	vascular dementia										
Vascular endothelial growth factor levels	vascular endothelial growth factor levels	vascular endothelial growth factor levels										
Syncope. Vasovagal	syncope vasovagal	vasovagal syncope										
Vaspin levels	vaspin levels	vaspin levels										
Thromboembolism; venous thromboembolism	thromboembolism venous thromboembolism	venous thromboembolism										
Venous thromboembolism	venous thromboembolism	venous thromboembolism										
Atrial Fibrillation; Pulmonary Embolism; Stroke; Venous Thrombosis	atrial fibrillation pulmonary embolism stroke venous thrombosis	venous thromboembolism	atrial fibrillation/flutter	stroke								
Venous thromboembolism (gene x gene interaction)	venous thromboembolism (gene x gene interaction)	venous thromboembolism										
venous thrombosis	venous thrombosis	venous thrombosis										
GWAS of ventricular conduction	ventricular conduction	ventricular conduction										
Ventricular conduction	ventricular conduction	ventricular conduction										
Vertical cup-disc ratio	vertical cupdisc ratio	optic disc parameters										
Visceral adipose tissue/subcutaneous adipose tissue ratio	visceral adipose tissue/subcutaneous adipose tissue ratio	fat distribution										
Visceral adipose tissue adjusted for BMI	visceral adipose tissue adjusted for bmi	fat distribution										
Visceral fat	visceral fat	fat distribution										
Vitamin B12 levels	vitamin b12 levels	vitamin B12 levels										
Vitamin D insufficiency	vitamin d insufficiency	vitamin d insufficiency										
Vitamin D levels	vitamin d levels	vitamin d levels										
Vitamin E levels	vitamin e levels	vitamin E levels										
Vitiligo	vitiligo	vitiligo										
Vitiligo (non-segmental)	vitiligo (nonsegmental)	vitiligo										
vitiligo (segmental)	vitiligo (segmental)	vitiligo										
Volumetric brain MRI	volumetric brain mri	volumetric brain mri										
vWF and FVIII levels	vwf and fviii levels	VWF and FVIII levels										
Warfarin maintenance dose	warfarin maintenance dose	warfarin maintenance dose										
warfarin response	warfarin response	warfarin response										
Wegener`s granulomatosis	wegeners granulomatosis	wegeners granulomatosis										
Wegener's granulomatosis	wegeners granulomatosis	wegeners granulomatosis										
Wegener`s granulomatosis- reduced risk	wegeners granulomatosis reduced risk	wegeners granulomatosis reduced risk										
Weight loss (gastric bypass surgery)	weight loss (gastric bypass surgery)	weight loss (gastric bypass surgery)										
White blood cell types	white blood cell types	white blood cell types										
White matter hyperintensity burden	white matter hyperintensity burden	white matter hyperintensity burden										
White matter hypersensitivity burden	white matter hypersensitivity burden	white matter hypersensitivity burden										
White matter integrity	white matter integrity	white matter integrity										
White matter integrity (interaction)	white matter integrity (interaction)	null										
Wilms tumor	wilms tumor	wilms tumor										
Word reading	word reading	reading and spelling										
Working memory	working memory	working memory										
YKL-40 levels	ykl40 levels	YKL-40 levels										
YKL-40 levels | asthma | lung function	ykl40 levels asthma lung function	asthma	pulmonary function traits	YKL-40 levels								
*608784 ZINC FINGER DHHC DOMAIN-CONTAINING PROTEIN 8; ZDHHC8	*608784 zinc finger dhhc domaincontaining protein 8 zdhhc8	ZDHHC8										
