# Supplementary material for: Shared activity patterns arising at genetic susceptibility loci reveal underlying genomic and cellular architecture of human disease
Source: PLoS Comput Biol. 2018 Mar 1;14(3):e1005934. doi: 10.1371/journal.pcbi.1005934 (PMC5849332; doi:10.1371/journal.pcbi.1005934)
Supplement: S3 Table — (XLSX) [file pcbi.1005934.s003.xlsx]

## Sheet: Sheet1
samplename	ptt
tpm.293SLAM%20rinderpest%20infection%2c%2000hr%2c%20biol_rep1.CNhs14406.13541-145H4	293SLAM_rinderpest_infection_00hr
tpm.293SLAM%20rinderpest%20infection%2c%2000hr%2c%20biol_rep2.CNhs14407.13542-145H5	293SLAM_rinderpest_infection_00hr
tpm.293SLAM%20rinderpest%20infection%2c%2000hr%2c%20biol_rep3.CNhs14408.13543-145H6	293SLAM_rinderpest_infection_00hr
tpm.293SLAM%20rinderpest%20infection%2c%2006hr%2c%20biol_rep1.CNhs14410.13544-145H7	293SLAM_rinderpest_infection_06hr
tpm.293SLAM%20rinderpest%20infection%2c%2006hr%2c%20biol_rep2.CNhs14411.13545-145H8	293SLAM_rinderpest_infection_06hr
tpm.293SLAM%20rinderpest%20infection%2c%2006hr%2c%20biol_rep3.CNhs14412.13546-145H9	293SLAM_rinderpest_infection_06hr
tpm.293SLAM%20rinderpest%20infection%2c%2012hr%2c%20biol_rep1.CNhs14413.13547-145I1	293SLAM_rinderpest_infection_12hr
tpm.293SLAM%20rinderpest%20infection%2c%2012hr%2c%20biol_rep2.CNhs14414.13548-145I2	293SLAM_rinderpest_infection_12hr
tpm.293SLAM%20rinderpest%20infection%2c%2012hr%2c%20biol_rep3.CNhs14415.13549-145I3	293SLAM_rinderpest_infection_12hr
tpm.293SLAM%20rinderpest%20infection%2c%2024hr%2c%20biol_rep1.CNhs14416.13550-145I4	293SLAM_rinderpest_infection_24hr
tpm.293SLAM%20rinderpest%20infection%2c%2024hr%2c%20biol_rep2.CNhs14417.13551-145I5	293SLAM_rinderpest_infection_24hr
tpm.293SLAM%20rinderpest%20infection%2c%2024hr%2c%20biol_rep3.CNhs14418.13552-145I6	293SLAM_rinderpest_infection_24hr
tpm.achilles%20tendon%2c%20donor2.CNhs13435.10292-104G4	achilles_tendon
tpm.Adipocyte%20-%20breast%2c%20donor1.CNhs11051.11376-118A8	Adipocyte_breast
tpm.Adipocyte%20-%20breast%2c%20donor2.CNhs11969.11327-117E4	Adipocyte_breast
tpm.Adipocyte%20-%20omental%2c%20donor1.CNhs11054.11473-119C6	Adipocyte_omental
tpm.Adipocyte%20-%20omental%2c%20donor2.CNhs12067.11474-119C7	Adipocyte_omental
tpm.Adipocyte%20-%20omental%2c%20donor3.CNhs12068.11475-119C8	Adipocyte_omental
tpm.Adipocyte%20-%20perirenal%2c%20donor1.CNhs12069.11476-119C9	Adipocyte_perirenal
tpm.Adipocyte%20-%20subcutaneous%2c%20donor1.CNhs12494.11259-116F8	Adipocyte_subcutaneous
tpm.Adipocyte%20-%20subcutaneous%2c%20donor2.CNhs11371.11336-117F4	Adipocyte_subcutaneous
tpm.Adipocyte%20-%20subcutaneous%2c%20donor3.CNhs12017.11408-118E4	Adipocyte_subcutaneous
tpm.Adipocyte%20differentiation%2c%20day04%2c%20donor1.CNhs12516.13019-139D4	Adipocyte_differentiation_day04
tpm.Adipocyte%20differentiation%2c%20day04%2c%20donor2.CNhs13410.13022-139D7	Adipocyte_differentiation_day04
tpm.Adipocyte%20differentiation%2c%20day04%2c%20donor3.CNhs13413.13025-139E1	Adipocyte_differentiation_day04
tpm.Adipocyte%20differentiation%2c%20day04%2c%20donor4.CNhs13417.13028-139E4	Adipocyte_differentiation_day04
tpm.Adipocyte%20differentiation%2c%20day08%2c%20donor1.CNhs12517.13020-139D5	Adipocyte_differentiation_day08
tpm.Adipocyte%20differentiation%2c%20day08%2c%20donor2.CNhs13411.13023-139D8	Adipocyte_differentiation_day08
tpm.Adipocyte%20differentiation%2c%20day08%2c%20donor3.CNhs13415.13026-139E2	Adipocyte_differentiation_day08
tpm.Adipocyte%20differentiation%2c%20day08%2c%20donor4.CNhs13418.13029-139E5	Adipocyte_differentiation_day08
tpm.Adipocyte%20differentiation%2c%20day12%2c%20donor1.CNhs13336.13021-139D6	Adipocyte_differentiation_day12
tpm.Adipocyte%20differentiation%2c%20day12%2c%20donor2.CNhs13412.13024-139D9	Adipocyte_differentiation_day12
tpm.Adipocyte%20differentiation%2c%20day12%2c%20donor3.CNhs13416.13027-139E3	Adipocyte_differentiation_day12
tpm.Adipocyte%20differentiation%2c%20day12%2c%20donor4.CNhs13419.13030-139E6	Adipocyte_differentiation_day12
tpm.adipose%20tissue%2c%20adult%2c%20pool1.CNhs10615.10010-101C1	adipose
tpm.adipose%2c%20donor1.CNhs13972.10184-103D4	adipose
tpm.adipose%2c%20donor2.CNhs13973.10185-103D5	adipose
tpm.adipose%2c%20donor3.CNhs13974.10186-103D6	adipose
tpm.adipose%2c%20donor4.CNhs13975.10187-103D7	adipose
tpm.adrenal%20gland%2c%20adult%2c%20pool1.CNhs11793.10081-102A9	adrenal_gland_adult_pool1
tpm.Alveolar%20Epithelial%20Cells%2c%20donor1.CNhs11325.11510-119G7	Alveolar_Epithelial_Cells
tpm.Alveolar%20Epithelial%20Cells%2c%20donor2.CNhs12084.11590-120G6	Alveolar_Epithelial_Cells
tpm.Alveolar%20Epithelial%20Cells%2c%20donor3.CNhs12119.11671-122G6	Alveolar_Epithelial_Cells
tpm.Amniotic%20Epithelial%20Cells%2c%20donor1.CNhs11341.11533-120A3	Amniotic_Epithelial_Cells
tpm.Amniotic%20Epithelial%20Cells%2c%20donor2.CNhs12098.11613-122A2	Amniotic_Epithelial_Cells
tpm.Amniotic%20Epithelial%20Cells%2c%20donor3.CNhs12125.11694-123A2	Amniotic_Epithelial_Cells
tpm.amniotic%20membrane%20cells%2c%20donor1.CNhs12502.12235-129G3	amniotic_membrane_cells
tpm.amniotic%20membrane%20cells%2c%20donor2.CNhs12503.12236-129G4	amniotic_membrane_cells
tpm.amniotic%20membrane%20cells%2c%20donor3.CNhs12379.12237-129G5	amniotic_membrane_cells
tpm.amygdala%20-%20adult%2c%20donor10196.CNhs13793.10167-103B5	amygdala_adult
tpm.amygdala%2c%20adult%2c%20donor10252.CNhs12311.10151-102I7	amygdala_adult
tpm.amygdala%2c%20newborn%2c%20donor10223.CNhs14078.10360-105E9	amygdala_newborn
tpm.Anulus%20Pulposus%20Cell%2c%20donor1.CNhs10876.11248-116E6	Anulus_Pulposus_Cell
tpm.Anulus%20Pulposus%20Cell%2c%20donor2.CNhs12064.11463-119B5	Anulus_Pulposus_Cell
tpm.aorta%2c%20adult%2c%20pool1.CNhs11760.10052-101G7	aorta_adult_pool1
tpm.Aortic%20smooth%20muscle%20cell%20response%20to%20FGF2%2c%2000hr00min%2c%20biol_rep1%20%28LK1%29.CNhs13339.12642-134G5	aorticSMC_responsetoFGF2_0h_ 00hr00min
tpm.Aortic%20smooth%20muscle%20cell%20response%20to%20FGF2%2c%2000hr00min%2c%20biol_rep2%20%28LK2%29.CNhs13358.12740-135I4	aorticSMC_responsetoFGF2_0h_ 00hr00min
tpm.Aortic%20smooth%20muscle%20cell%20response%20to%20FGF2%2c%2000hr00min%2c%20biol_rep3%20%28LK3%29.CNhs13567.12838-137B3	aorticSMC_responsetoFGF2_0h_ 00hr00min
tpm.Aortic%20smooth%20muscle%20cell%20response%20to%20FGF2%2c%2000hr15min%2c%20biol_rep1%20%28LK4%29.CNhs13340.12643-134G6	aorticSMC_responsetoFGF2_immediate_early_ 00hr15min
tpm.Aortic%20smooth%20muscle%20cell%20response%20to%20FGF2%2c%2000hr15min%2c%20biol_rep2%20%28LK5%29.CNhs13359.12741-135I5	aorticSMC_responsetoFGF2_immediate_early_ 00hr15min
tpm.Aortic%20smooth%20muscle%20cell%20response%20to%20FGF2%2c%2000hr15min%2c%20biol_rep3%20%28LK6%29.CNhs13568.12839-137B4	aorticSMC_responsetoFGF2_immediate_early_ 00hr15min
tpm.Aortic%20smooth%20muscle%20cell%20response%20to%20FGF2%2c%2000hr30min%2c%20biol_rep1%20%28LK7%29.CNhs13341.12644-134G7	aorticSMC_responsetoFGF2_immediate_early_ 00hr30min
tpm.Aortic%20smooth%20muscle%20cell%20response%20to%20FGF2%2c%2000hr30min%2c%20biol_rep2%20%28LK8%29.CNhs13360.12742-135I6	aorticSMC_responsetoFGF2_immediate_early_ 00hr30min
tpm.Aortic%20smooth%20muscle%20cell%20response%20to%20FGF2%2c%2000hr30min%2c%20biol_rep3%20%28LK9%29.CNhs13569.12840-137B5	aorticSMC_responsetoFGF2_immediate_early_ 00hr30min
tpm.Aortic%20smooth%20muscle%20cell%20response%20to%20FGF2%2c%2000hr45min%2c%20biol_rep1%20%28LK10%29.CNhs13343.12645-134G8	aorticSMC_responsetoFGF2_immediate_early_ 00hr45min
tpm.Aortic%20smooth%20muscle%20cell%20response%20to%20FGF2%2c%2000hr45min%2c%20biol_rep2%20%28LK11%29.CNhs13361.12743-135I7	aorticSMC_responsetoFGF2_immediate_early_ 00hr45min
tpm.Aortic%20smooth%20muscle%20cell%20response%20to%20FGF2%2c%2000hr45min%2c%20biol_rep3%20%28LK12%29.CNhs13571.12841-137B6	aorticSMC_responsetoFGF2_immediate_early_ 00hr45min
tpm.Aortic%20smooth%20muscle%20cell%20response%20to%20FGF2%2c%2001hr%2c%20biol_rep1%20%28LK13%29.CNhs12741.12646-134G9	aorticSMC_responsetoFGF2_immediate_early_ 01hr
tpm.Aortic%20smooth%20muscle%20cell%20response%20to%20FGF2%2c%2001hr%2c%20biol_rep2%20%28LK14%29.CNhs13362.12744-135I8	aorticSMC_responsetoFGF2_immediate_early_ 01hr
tpm.Aortic%20smooth%20muscle%20cell%20response%20to%20FGF2%2c%2001hr%2c%20biol_rep3%20%28LK15%29.CNhs13683.12842-137B7	aorticSMC_responsetoFGF2_immediate_early_ 01hr
tpm.Aortic%20smooth%20muscle%20cell%20response%20to%20FGF2%2c%2002hr%2c%20biol_rep1%20%28LK16%29.CNhs13344.12647-134H1	aorticSMC_responsetoFGF2_immediate_early_ 02hr
tpm.Aortic%20smooth%20muscle%20cell%20response%20to%20FGF2%2c%2002hr%2c%20biol_rep2%20%28LK17%29.CNhs13363.12745-135I9	aorticSMC_responsetoFGF2_immediate_early_ 02hr
tpm.Aortic%20smooth%20muscle%20cell%20response%20to%20FGF2%2c%2002hr%2c%20biol_rep3%20%28LK18%29.CNhs13572.12843-137B8	aorticSMC_responsetoFGF2_immediate_early_ 02hr
tpm.Aortic%20smooth%20muscle%20cell%20response%20to%20FGF2%2c%2003hr%2c%20biol_rep1%20%28LK19%29.CNhs13345.12648-134H2	aorticSMC_responsetoFGF2_early_ 03hr
tpm.Aortic%20smooth%20muscle%20cell%20response%20to%20FGF2%2c%2003hr%2c%20biol_rep2%20%28LK20%29.CNhs13364.12746-136A1	aorticSMC_responsetoFGF2_early_ 03hr
tpm.Aortic%20smooth%20muscle%20cell%20response%20to%20FGF2%2c%2003hr%2c%20biol_rep3%20%28LK21%29.CNhs13573.12844-137B9	aorticSMC_responsetoFGF2_early_ 03hr
tpm.Aortic%20smooth%20muscle%20cell%20response%20to%20FGF2%2c%2004hr%2c%20biol_rep1%20%28LK22%29.CNhs13346.12649-134H3	aorticSMC_responsetoFGF2_early_ 04hr
tpm.Aortic%20smooth%20muscle%20cell%20response%20to%20FGF2%2c%2004hr%2c%20biol_rep2%20%28LK23%29.CNhs13365.12747-136A2	aorticSMC_responsetoFGF2_early_ 04hr
tpm.Aortic%20smooth%20muscle%20cell%20response%20to%20FGF2%2c%2004hr%2c%20biol_rep3%20%28LK24%29.CNhs13574.12845-137C1	aorticSMC_responsetoFGF2_early_ 04hr
tpm.Aortic%20smooth%20muscle%20cell%20response%20to%20FGF2%2c%2005hr%2c%20biol_rep1%20%28LK25%29.CNhs13347.12650-134H4	aorticSMC_responsetoFGF2_early_ 05hr
tpm.Aortic%20smooth%20muscle%20cell%20response%20to%20FGF2%2c%2005hr%2c%20biol_rep2%20%28LK26%29.CNhs13367.12748-136A3	aorticSMC_responsetoFGF2_early_ 05hr
tpm.Aortic%20smooth%20muscle%20cell%20response%20to%20FGF2%2c%2005hr%2c%20biol_rep3%20%28LK27%29.CNhs13575.12846-137C2	aorticSMC_responsetoFGF2_early_ 05hr
tpm.Aortic%20smooth%20muscle%20cell%20response%20to%20FGF2%2c%2006hr%2c%20biol_rep1%20%28LK28%29.CNhs13348.12651-134H5	aorticSMC_responsetoFGF2_early_ 06hr
tpm.Aortic%20smooth%20muscle%20cell%20response%20to%20FGF2%2c%2006hr%2c%20biol_rep2%20%28LK29%29.CNhs13368.12749-136A4	aorticSMC_responsetoFGF2_early_ 06hr
tpm.Aortic%20smooth%20muscle%20cell%20response%20to%20FGF2%2c%2006hr%2c%20biol_rep3%20%28LK30%29.CNhs13576.12847-137C3	aorticSMC_responsetoFGF2_early_ 06hr
tpm.Aortic%20smooth%20muscle%20cell%20response%20to%20IL1b%2c%2000hr00min%2c%20biol_rep1%20%28LK31%29.CNhs13349.12652-134H6	aorticSMC_responsetoIL1b_immediate_early_ 00hr00min
tpm.Aortic%20smooth%20muscle%20cell%20response%20to%20IL1b%2c%2000hr00min%2c%20biol_rep2%20%28LK32%29.CNhs13369.12750-136A5	aorticSMC_responsetoIL1b_immediate_early_ 00hr00min
tpm.Aortic%20smooth%20muscle%20cell%20response%20to%20IL1b%2c%2000hr00min%2c%20biol_rep3%20%28LK33%29.CNhs13577.12848-137C4	aorticSMC_responsetoIL1b_immediate_early_ 00hr00min
tpm.Aortic%20smooth%20muscle%20cell%20response%20to%20IL1b%2c%2000hr15min%2c%20biol_rep1%20%28LK34%29.CNhs13350.12653-134H7	aorticSMC_responsetoIL1b_immediate_early_ 00hr15min
tpm.Aortic%20smooth%20muscle%20cell%20response%20to%20IL1b%2c%2000hr15min%2c%20biol_rep2%20%28LK35%29.CNhs13370.12751-136A6	aorticSMC_responsetoIL1b_immediate_early_ 00hr15min
tpm.Aortic%20smooth%20muscle%20cell%20response%20to%20IL1b%2c%2000hr15min%2c%20biol_rep3%20%28LK36%29.CNhs13578.12849-137C5	aorticSMC_responsetoIL1b_immediate_early_ 00hr15min
tpm.Aortic%20smooth%20muscle%20cell%20response%20to%20IL1b%2c%2000hr30min%2c%20biol_rep1%20%28LK37%29.CNhs13351.12654-134H8	aorticSMC_responsetoIL1b_immediate_early_ 00hr30min
tpm.Aortic%20smooth%20muscle%20cell%20response%20to%20IL1b%2c%2000hr30min%2c%20biol_rep2%20%28LK38%29.CNhs13371.12752-136A7	aorticSMC_responsetoIL1b_immediate_early_ 00hr30min
tpm.Aortic%20smooth%20muscle%20cell%20response%20to%20IL1b%2c%2000hr30min%2c%20biol_rep3%20%28LK39%29.CNhs13579.12850-137C6	aorticSMC_responsetoIL1b_immediate_early_ 00hr30min
tpm.Aortic%20smooth%20muscle%20cell%20response%20to%20IL1b%2c%2000hr45min%2c%20biol_rep1%20%28LK40%29.CNhs13352.12655-134H9	aorticSMC_responsetoIL1b_immediate_early_ 00hr45min
tpm.Aortic%20smooth%20muscle%20cell%20response%20to%20IL1b%2c%2000hr45min%2c%20biol_rep2%20%28LK41%29.CNhs13372.12753-136A8	aorticSMC_responsetoIL1b_immediate_early_ 00hr45min
tpm.Aortic%20smooth%20muscle%20cell%20response%20to%20IL1b%2c%2000hr45min%2c%20biol_rep3%20%28LK42%29.CNhs13580.12851-137C7	aorticSMC_responsetoIL1b_immediate_early_ 00hr45min
tpm.Aortic%20smooth%20muscle%20cell%20response%20to%20IL1b%2c%2001hr%2c%20biol_rep1%20%28LK43%29.CNhs13353.12656-134I1	aorticSMC_responsetoIL1b_immediate_early_ 01hr
tpm.Aortic%20smooth%20muscle%20cell%20response%20to%20IL1b%2c%2001hr%2c%20biol_rep2%20%28LK44%29.CNhs13373.12754-136A9	aorticSMC_responsetoIL1b_immediate_early_ 01hr
tpm.Aortic%20smooth%20muscle%20cell%20response%20to%20IL1b%2c%2001hr%2c%20biol_rep3%20%28LK45%29.CNhs13581.12852-137C8	aorticSMC_responsetoIL1b_immediate_early_ 01hr
tpm.Aortic%20smooth%20muscle%20cell%20response%20to%20IL1b%2c%2002hr%2c%20biol_rep1%20%28LK46%29.CNhs13354.12657-134I2	aorticSMC_responsetoIL1b_immediate_early_ 02hr
tpm.Aortic%20smooth%20muscle%20cell%20response%20to%20IL1b%2c%2002hr%2c%20biol_rep2%20%28LK47%29.CNhs13374.12755-136B1	aorticSMC_responsetoIL1b_immediate_early_ 02hr
tpm.Aortic%20smooth%20muscle%20cell%20response%20to%20IL1b%2c%2002hr%2c%20biol_rep3%20%28LK48%29.CNhs13582.12853-137C9	aorticSMC_responsetoIL1b_immediate_early_ 02hr
tpm.Aortic%20smooth%20muscle%20cell%20response%20to%20IL1b%2c%2003hr%2c%20biol_rep1%20%28LK49%29.CNhs13355.12658-134I3	aorticSMC_responsetoIL1b_early_ 03hr
tpm.Aortic%20smooth%20muscle%20cell%20response%20to%20IL1b%2c%2003hr%2c%20biol_rep2%20%28LK50%29.CNhs13375.12756-136B2	aorticSMC_responsetoIL1b_early_ 03hr
tpm.Aortic%20smooth%20muscle%20cell%20response%20to%20IL1b%2c%2003hr%2c%20biol_rep3%20%28LK51%29.CNhs13583.12854-137D1	aorticSMC_responsetoIL1b_early_ 03hr
tpm.Aortic%20smooth%20muscle%20cell%20response%20to%20IL1b%2c%2004hr%2c%20biol_rep1%20%28LK52%29.CNhs13682.12659-134I4	aorticSMC_responsetoIL1b_early_ 04hr
tpm.Aortic%20smooth%20muscle%20cell%20response%20to%20IL1b%2c%2004hr%2c%20biol_rep2%20%28LK53%29.CNhs13376.12757-136B3	aorticSMC_responsetoIL1b_early_ 04hr
tpm.Aortic%20smooth%20muscle%20cell%20response%20to%20IL1b%2c%2004hr%2c%20biol_rep3%20%28LK54%29.CNhs13584.12855-137D2	aorticSMC_responsetoIL1b_early_ 04hr
tpm.Aortic%20smooth%20muscle%20cell%20response%20to%20IL1b%2c%2005hr%2c%20biol_rep1%20%28LK55%29.CNhs13356.12660-134I5	aorticSMC_responsetoIL1b_early_ 05hr
tpm.Aortic%20smooth%20muscle%20cell%20response%20to%20IL1b%2c%2005hr%2c%20biol_rep2%20%28LK56%29.CNhs13377.12758-136B4	aorticSMC_responsetoIL1b_early_ 05hr
tpm.Aortic%20smooth%20muscle%20cell%20response%20to%20IL1b%2c%2005hr%2c%20biol_rep3%20%28LK57%29.CNhs13585.12856-137D3	aorticSMC_responsetoIL1b_early_ 05hr
tpm.Aortic%20smooth%20muscle%20cell%20response%20to%20IL1b%2c%2006hr%2c%20biol_rep1%20%28LK58%29.CNhs13357.12661-134I6	aorticSMC_responsetoIL1b_early_ 06hr
tpm.Aortic%20smooth%20muscle%20cell%20response%20to%20IL1b%2c%2006hr%2c%20biol_rep2%20%28LK59%29.CNhs13378.12759-136B5	aorticSMC_responsetoIL1b_early_ 06hr
tpm.Aortic%20smooth%20muscle%20cell%20response%20to%20IL1b%2c%2006hr%2c%20biol_rep3%20%28LK60%29.CNhs13586.12857-137D4	aorticSMC_responsetoIL1b_early_ 06hr
tpm.appendix%2c%20adult.CNhs12842.10189-103D9	appendix_adult
tpm.ARPE-19%20EMT%20induced%20with%20TGF-beta%20and%20TNF-alpha%2c%2000hr00min%2c%20biol_rep1.CNhs14463.13625-146H7	ARPE19_EMT_TGFb_TNFa_00hr00min
tpm.ARPE-19%20EMT%20induced%20with%20TGF-beta%20and%20TNF-alpha%2c%2000hr00min%2c%20biol_rep2.CNhs14464.13626-146H8	ARPE19_EMT_induced_with_TGFbeta_and_TNFalpha_00hr00min
tpm.ARPE-19%20EMT%20induced%20with%20TGF-beta%20and%20TNF-alpha%2c%2000hr00min%2c%20biol_rep3.CNhs14465.13627-146H9	ARPE19_EMT_induced_with_TGFbeta_and_TNFalpha_00hr00min
tpm.ARPE-19%20EMT%20induced%20with%20TGF-beta%20and%20TNF-alpha%2c%2000hr15min%2c%20biol_rep1.CNhs14466.13628-146I1	ARPE19_EMT_induced_with_TGFbeta_and_TNFalpha_00hr15min
tpm.ARPE-19%20EMT%20induced%20with%20TGF-beta%20and%20TNF-alpha%2c%2000hr15min%2c%20biol_rep2.CNhs14467.13629-146I2	ARPE19_EMT_induced_with_TGFbeta_and_TNFalpha_00hr15min
tpm.ARPE-19%20EMT%20induced%20with%20TGF-beta%20and%20TNF-alpha%2c%2000hr15min%2c%20biol_rep3.CNhs14468.13630-146I3	ARPE19_EMT_induced_with_TGFbeta_and_TNFalpha_00hr15min
tpm.ARPE-19%20EMT%20induced%20with%20TGF-beta%20and%20TNF-alpha%2c%2000hr30min%2c%20biol_rep1.CNhs14469.13631-146I4	ARPE19_EMT_induced_with_TGFbeta_and_TNFalpha_00hr30min
tpm.ARPE-19%20EMT%20induced%20with%20TGF-beta%20and%20TNF-alpha%2c%2000hr30min%2c%20biol_rep2.CNhs14470.13632-146I5	ARPE19_EMT_induced_with_TGFbeta_and_TNFalpha_00hr30min
tpm.ARPE-19%20EMT%20induced%20with%20TGF-beta%20and%20TNF-alpha%2c%2000hr30min%2c%20biol_rep3.CNhs14471.13633-146I6	ARPE19_EMT_induced_with_TGFbeta_and_TNFalpha_00hr30min
tpm.ARPE-19%20EMT%20induced%20with%20TGF-beta%20and%20TNF-alpha%2c%2000hr45min%2c%20biol_rep1.CNhs14472.13634-146I7	ARPE19_EMT_induced_with_TGFbeta_and_TNFalpha_00hr45min
tpm.ARPE-19%20EMT%20induced%20with%20TGF-beta%20and%20TNF-alpha%2c%2000hr45min%2c%20biol_rep2.CNhs14473.13635-146I8	ARPE19_EMT_induced_with_TGFbeta_and_TNFalpha_00hr45min
tpm.ARPE-19%20EMT%20induced%20with%20TGF-beta%20and%20TNF-alpha%2c%2000hr45min%2c%20biol_rep3.CNhs14474.13636-146I9	ARPE19_EMT_induced_with_TGFbeta_and_TNFalpha_00hr45min
tpm.ARPE-19%20EMT%20induced%20with%20TGF-beta%20and%20TNF-alpha%2c%2001hr00min%2c%20biol_rep1.CNhs14475.13637-147A1	ARPE19_EMT_induced_with_TGFbeta_and_TNFalpha_01hr00min
tpm.ARPE-19%20EMT%20induced%20with%20TGF-beta%20and%20TNF-alpha%2c%2001hr00min%2c%20biol_rep2.CNhs14476.13638-147A2	ARPE19_EMT_induced_with_TGFbeta_and_TNFalpha_01hr00min
tpm.ARPE-19%20EMT%20induced%20with%20TGF-beta%20and%20TNF-alpha%2c%2001hr00min%2c%20biol_rep3.CNhs14477.13639-147A3	ARPE19_EMT_induced_with_TGFbeta_and_TNFalpha_01hr00min
tpm.ARPE-19%20EMT%20induced%20with%20TGF-beta%20and%20TNF-alpha%2c%2001hr20min%2c%20biol_rep1.CNhs14478.13640-147A4	ARPE19_EMT_induced_with_TGFbeta_and_TNFalpha_01hr20min
tpm.ARPE-19%20EMT%20induced%20with%20TGF-beta%20and%20TNF-alpha%2c%2001hr20min%2c%20biol_rep2.CNhs14479.13641-147A5	ARPE19_EMT_induced_with_TGFbeta_and_TNFalpha_01hr20min
tpm.ARPE-19%20EMT%20induced%20with%20TGF-beta%20and%20TNF-alpha%2c%2001hr20min%2c%20biol_rep3.CNhs14480.13642-147A6	ARPE19_EMT_induced_with_TGFbeta_and_TNFalpha_01hr20min
tpm.ARPE-19%20EMT%20induced%20with%20TGF-beta%20and%20TNF-alpha%2c%2001hr40min%2c%20biol_rep1.CNhs14482.13643-147A7	ARPE19_EMT_induced_with_TGFbeta_and_TNFalpha_01hr40min
tpm.ARPE-19%20EMT%20induced%20with%20TGF-beta%20and%20TNF-alpha%2c%2001hr40min%2c%20biol_rep2.CNhs14483.13644-147A8	ARPE19_EMT_induced_with_TGFbeta_and_TNFalpha_01hr40min
tpm.ARPE-19%20EMT%20induced%20with%20TGF-beta%20and%20TNF-alpha%2c%2001hr40min%2c%20biol_rep3.CNhs14484.13645-147A9	ARPE19_EMT_induced_with_TGFbeta_and_TNFalpha_01hr40min
tpm.ARPE-19%20EMT%20induced%20with%20TGF-beta%20and%20TNF-alpha%2c%2002hr00min%2c%20biol_rep1.CNhs14485.13646-147B1	ARPE19_EMT_induced_with_TGFbeta_and_TNFalpha_02hr00min
tpm.ARPE-19%20EMT%20induced%20with%20TGF-beta%20and%20TNF-alpha%2c%2002hr00min%2c%20biol_rep2.CNhs14486.13647-147B2	ARPE19_EMT_induced_with_TGFbeta_and_TNFalpha_02hr00min
tpm.ARPE-19%20EMT%20induced%20with%20TGF-beta%20and%20TNF-alpha%2c%2002hr00min%2c%20biol_rep3.CNhs14487.13648-147B3	ARPE19_EMT_induced_with_TGFbeta_and_TNFalpha_02hr00min
tpm.ARPE-19%20EMT%20induced%20with%20TGF-beta%20and%20TNF-alpha%2c%2002hr30min%2c%20biol_rep1.CNhs14488.13649-147B4	ARPE19_EMT_induced_with_TGFbeta_and_TNFalpha_02hr30min
tpm.ARPE-19%20EMT%20induced%20with%20TGF-beta%20and%20TNF-alpha%2c%2002hr30min%2c%20biol_rep2.CNhs14489.13650-147B5	ARPE19_EMT_induced_with_TGFbeta_and_TNFalpha_02hr30min
tpm.ARPE-19%20EMT%20induced%20with%20TGF-beta%20and%20TNF-alpha%2c%2002hr30min%2c%20biol_rep3.CNhs14490.13651-147B6	ARPE19_EMT_induced_with_TGFbeta_and_TNFalpha_02hr30min
tpm.ARPE-19%20EMT%20induced%20with%20TGF-beta%20and%20TNF-alpha%2c%2003hr00min%2c%20biol_rep1.CNhs14491.13652-147B7	ARPE19_EMT_induced_with_TGFbeta_and_TNFalpha_03hr00min
tpm.ARPE-19%20EMT%20induced%20with%20TGF-beta%20and%20TNF-alpha%2c%2003hr00min%2c%20biol_rep2.CNhs14492.13653-147B8	ARPE19_EMT_induced_with_TGFbeta_and_TNFalpha_03hr00min
tpm.ARPE-19%20EMT%20induced%20with%20TGF-beta%20and%20TNF-alpha%2c%2003hr00min%2c%20biol_rep3.CNhs14493.13654-147B9	ARPE19_EMT_induced_with_TGFbeta_and_TNFalpha_03hr00min
tpm.ARPE-19%20EMT%20induced%20with%20TGF-beta%20and%20TNF-alpha%2c%2003hr30min%2c%20biol_rep1.CNhs14494.13655-147C1	ARPE19_EMT_induced_with_TGFbeta_and_TNFalpha_03hr30min
tpm.ARPE-19%20EMT%20induced%20with%20TGF-beta%20and%20TNF-alpha%2c%2003hr30min%2c%20biol_rep2.CNhs14495.13656-147C2	ARPE19_EMT_induced_with_TGFbeta_and_TNFalpha_03hr30min
tpm.ARPE-19%20EMT%20induced%20with%20TGF-beta%20and%20TNF-alpha%2c%2003hr30min%2c%20biol_rep3.CNhs14496.13657-147C3	ARPE19_EMT_induced_with_TGFbeta_and_TNFalpha_03hr30min
tpm.ARPE-19%20EMT%20induced%20with%20TGF-beta%20and%20TNF-alpha%2c%2004hr00min%2c%20biol_rep1.CNhs14497.13658-147C4	ARPE19_EMT_induced_with_TGFbeta_and_TNFalpha_04hr00min
tpm.ARPE-19%20EMT%20induced%20with%20TGF-beta%20and%20TNF-alpha%2c%2004hr00min%2c%20biol_rep2.CNhs14498.13659-147C5	ARPE19_EMT_induced_with_TGFbeta_and_TNFalpha_04hr00min
tpm.ARPE-19%20EMT%20induced%20with%20TGF-beta%20and%20TNF-alpha%2c%2004hr00min%2c%20biol_rep3.CNhs14499.13660-147C6	ARPE19_EMT_induced_with_TGFbeta_and_TNFalpha_04hr00min
tpm.ARPE-19%20EMT%20induced%20with%20TGF-beta%20and%20TNF-alpha%2c%2005hr00min%2c%20biol_rep1.CNhs14500.13661-147C7	ARPE19_EMT_induced_with_TGFbeta_and_TNFalpha_05hr00min
tpm.ARPE-19%20EMT%20induced%20with%20TGF-beta%20and%20TNF-alpha%2c%2005hr00min%2c%20biol_rep2.CNhs14501.13662-147C8	ARPE19_EMT_induced_with_TGFbeta_and_TNFalpha_05hr00min
tpm.ARPE-19%20EMT%20induced%20with%20TGF-beta%20and%20TNF-alpha%2c%2005hr00min%2c%20biol_rep3.CNhs14518.13663-147C9	ARPE19_EMT_induced_with_TGFbeta_and_TNFalpha_05hr00min
tpm.ARPE-19%20EMT%20induced%20with%20TGF-beta%20and%20TNF-alpha%2c%2006hr00min%2c%20biol_rep1.CNhs14519.13664-147D1	ARPE19_EMT_induced_with_TGFbeta_and_TNFalpha_06hr00min
tpm.ARPE-19%20EMT%20induced%20with%20TGF-beta%20and%20TNF-alpha%2c%2006hr00min%2c%20biol_rep2.CNhs14520.13665-147D2	ARPE19_EMT_induced_with_TGFbeta_and_TNFalpha_06hr00min
tpm.ARPE-19%20EMT%20induced%20with%20TGF-beta%20and%20TNF-alpha%2c%2006hr00min%2c%20biol_rep3.CNhs14522.13666-147D3	ARPE19_EMT_induced_with_TGFbeta_and_TNFalpha_06hr00min
tpm.ARPE-19%20EMT%20induced%20with%20TGF-beta%20and%20TNF-alpha%2c%2007hr00min%2c%20biol_rep1.CNhs14523.13667-147D4	ARPE19_EMT_induced_with_TGFbeta_and_TNFalpha_07hr00min
tpm.ARPE-19%20EMT%20induced%20with%20TGF-beta%20and%20TNF-alpha%2c%2007hr00min%2c%20biol_rep2.CNhs14524.13668-147D5	ARPE19_EMT_induced_with_TGFbeta_and_TNFalpha_07hr00min
tpm.ARPE-19%20EMT%20induced%20with%20TGF-beta%20and%20TNF-alpha%2c%2007hr00min%2c%20biol_rep3.CNhs14525.13669-147D6	ARPE19_EMT_induced_with_TGFbeta_and_TNFalpha_07hr00min
tpm.ARPE-19%20EMT%20induced%20with%20TGF-beta%20and%20TNF-alpha%2c%2008hr00min%2c%20biol_rep1.CNhs14526.13670-147D7	ARPE19_EMT_induced_with_TGFbeta_and_TNFalpha_08hr00min
tpm.ARPE-19%20EMT%20induced%20with%20TGF-beta%20and%20TNF-alpha%2c%2008hr00min%2c%20biol_rep2.CNhs14527.13671-147D8	ARPE19_EMT_induced_with_TGFbeta_and_TNFalpha_08hr00min
tpm.ARPE-19%20EMT%20induced%20with%20TGF-beta%20and%20TNF-alpha%2c%2008hr00min%2c%20biol_rep3.CNhs14528.13672-147D9	ARPE19_EMT_induced_with_TGFbeta_and_TNFalpha_08hr00min
tpm.ARPE-19%20EMT%20induced%20with%20TGF-beta%20and%20TNF-alpha%2c%2012hr00min%2c%20biol_rep2.CNhs14530.13674-147E2	ARPE19_EMT_induced_with_TGFbeta_and_TNFalpha_12hr00min
tpm.ARPE-19%20EMT%20induced%20with%20TGF-beta%20and%20TNF-alpha%2c%2012hr00min%2c%20biol_rep3.CNhs14531.13675-147E3	ARPE19_EMT_induced_with_TGFbeta_and_TNFalpha_12hr00min
tpm.ARPE-19%20EMT%20induced%20with%20TGF-beta%20and%20TNF-alpha%2c%2016hr00min%2c%20biol_rep1.CNhs14532.13676-147E4	ARPE19_EMT_induced_with_TGFbeta_and_TNFalpha_16hr00min
tpm.ARPE-19%20EMT%20induced%20with%20TGF-beta%20and%20TNF-alpha%2c%2016hr00min%2c%20biol_rep2.CNhs14533.13677-147E5	ARPE19_EMT_induced_with_TGFbeta_and_TNFalpha_16hr00min
tpm.ARPE-19%20EMT%20induced%20with%20TGF-beta%20and%20TNF-alpha%2c%2016hr00min%2c%20biol_rep3.CNhs14534.13678-147E6	ARPE19_EMT_induced_with_TGFbeta_and_TNFalpha_16hr00min
tpm.ARPE-19%20EMT%20induced%20with%20TGF-beta%20and%20TNF-alpha%2c%2024hr00min%2c%20biol_rep1.CNhs14535.13679-147E7	ARPE19_EMT_induced_with_TGFbeta_and_TNFalpha_24hr00min
tpm.ARPE-19%20EMT%20induced%20with%20TGF-beta%20and%20TNF-alpha%2c%2024hr00min%2c%20biol_rep2.CNhs14536.13680-147E8	ARPE19_EMT_induced_with_TGFbeta_and_TNFalpha_24hr00min
tpm.ARPE-19%20EMT%20induced%20with%20TGF-beta%20and%20TNF-alpha%2c%2024hr00min%2c%20biol_rep3.CNhs14537.13681-147E9	ARPE19_EMT_induced_with_TGFbeta_and_TNFalpha_24hr00min
tpm.ARPE-19%20EMT%20induced%20with%20TGF-beta%20and%20TNF-alpha%2c%2042hr00min%2c%20biol_rep1.CNhs14538.13682-147F1	ARPE19_EMT_induced_with_TGFbeta_and_TNFalpha_42hr00min
tpm.ARPE-19%20EMT%20induced%20with%20TGF-beta%20and%20TNF-alpha%2c%2042hr00min%2c%20biol_rep2.CNhs14539.13683-147F2	ARPE19_EMT_induced_with_TGFbeta_and_TNFalpha_42hr00min
tpm.ARPE-19%20EMT%20induced%20with%20TGF-beta%20and%20TNF-alpha%2c%2042hr00min%2c%20biol_rep3.CNhs14540.13684-147F3	ARPE19_EMT_induced_with_TGFbeta_and_TNFalpha_42hr00min
tpm.ARPE-19%20EMT%20induced%20with%20TGF-beta%20and%20TNF-alpha%2c%2060hr00min%2c%20biol_rep1.CNhs14541.13685-147F4	ARPE19_EMT_induced_with_TGFbeta_and_TNFalpha_60hr00min
tpm.ARPE-19%20EMT%20induced%20with%20TGF-beta%20and%20TNF-alpha%2c%2060hr00min%2c%20biol_rep2.CNhs14542.13686-147F5	ARPE19_EMT_induced_with_TGFbeta_and_TNFalpha_60hr00min
tpm.ARPE-19%20EMT%20induced%20with%20TGF-beta%20and%20TNF-alpha%2c%2060hr00min%2c%20biol_rep3.CNhs14543.13687-147F6	ARPE19_EMT_induced_with_TGFbeta_and_TNFalpha_60hr00min
tpm.artery%2c%20adult.CNhs12843.10190-103E1	artery_adult
tpm.Astrocyte%20-%20cerebellum%2c%20donor1.CNhs11321.11500-119F6	Astrocyte_cerebellum
tpm.Astrocyte%20-%20cerebellum%2c%20donor2.CNhs12081.11580-120F5	Astrocyte_cerebellum
tpm.Astrocyte%20-%20cerebellum%2c%20donor3.CNhs12117.11661-122F5	Astrocyte_cerebellum
tpm.Astrocyte%20-%20cerebral%20cortex%2c%20donor1.CNhs10864.11235-116D2	Astrocyte_cerebral_cortex
tpm.Astrocyte%20-%20cerebral%20cortex%2c%20donor2.CNhs11960.11316-117D2	Astrocyte_cerebral_cortex
tpm.Astrocyte%20-%20cerebral%20cortex%2c%20donor3.CNhs12005.11392-118C6	Astrocyte_cerebral_cortex
tpm.Basophils%2c%20donor1.CNhs12546.12241-129G9	Basophils
tpm.Basophils%2c%20donor2.CNhs12563.12242-129H1	Basophils
tpm.Basophils%2c%20donor3.CNhs12575.12243-129H2	Basophils
tpm.bladder%2c%20adult%2c%20pool1.CNhs10616.10011-101C2	bladder_adult_pool1
tpm.blood%2c%20adult%2c%20pool1.CNhs11761.10053-101G8	blood_adult_pool1
tpm.bone%20marrow%2c%20adult.CNhs12845.10192-103E3	bone_marrow_adult
tpm.brain%2c%20adult%2c%20donor1.CNhs11796.10084-102B3	brain_adult
tpm.brain%2c%20adult%2c%20pool1.CNhs10617.10012-101C3	brain_adult
tpm.brain%2c%20fetal%2c%20pool1.CNhs11797.10085-102B4	brain_fetal_pool1
tpm.breast%2c%20adult%2c%20donor1.CNhs11792.10080-102A8	breast_adult
tpm.Bronchial%20Epithelial%20Cell%2c%20donor1.CNhs11327.11511-119G8	Bronchial_Epithelial_Cell
tpm.Bronchial%20Epithelial%20Cell%2c%20donor2.CNhs12085.11591-120G7	Bronchial_Epithelial_Cell
tpm.Bronchial%20Epithelial%20Cell%2c%20donor3.CNhs12623.11672-122G7	Bronchial_Epithelial_Cell
tpm.Bronchial%20Epithelial%20Cell%2c%20donor4.CNhs12054.11453-119A4	Bronchial_Epithelial_Cell
tpm.Bronchial%20Epithelial%20Cell%2c%20donor5.CNhs12058.11457-119A8	Bronchial_Epithelial_Cell
tpm.Bronchial%20Epithelial%20Cell%2c%20donor6.CNhs12062.11461-119B3	Bronchial_Epithelial_Cell
tpm.Bronchial%20Epithelial%20Cell%2c%20donor7.CNhs12642.11769-123I5	Bronchial_Epithelial_Cell
tpm.Cardiac%20Myocyte%2c%20donor1.CNhs12341.11525-119I4	Cardiac_Myocyte
tpm.Cardiac%20Myocyte%2c%20donor2.CNhs12350.11605-120I3	Cardiac_Myocyte
tpm.Cardiac%20Myocyte%2c%20donor3.CNhs12571.11686-122I3	Cardiac_Myocyte
tpm.caudate%20nucleus%20-%20adult%2c%20donor10196.CNhs13802.10177-103C6	caudate_nucleus_adult
tpm.caudate%20nucleus%2c%20adult%2c%20donor10252.CNhs12321.10164-103B2	caudate_nucleus_adult
tpm.caudate%20nucleus%2c%20adult%2c%20donor10258.CNhs14232.10379-105H1	caudate_nucleus_adult
tpm.caudate%20nucleus%2c%20newborn%2c%20donor10223.CNhs14071.10354-105E3	caudate_nucleus_newborn
tpm.CD133%2b%20stem%20cells%20-%20adult%20bone%20marrow%20derived%2c%20pool1.CNhs12552.12224-129F1	CD133_stem_cells_adult_bone_marrow_derived_pool1
tpm.CD133%2b%20stem%20cells%20-%20cord%20blood%20derived%2c%20pool1.CNhs12545.12223-129E9	CD133_stem_cells_cord_blood_derived_pool1
tpm.CD14-CD16%2b%20Monocytes%2c%20donor1.CNhs13229.11790-124B8	CD14neg_CD16pos_Monocytes
tpm.CD14-CD16%2b%20Monocytes%2c%20donor2.CNhs13207.11800-124C9	CD14neg_CD16pos_Monocytes
tpm.CD14-CD16%2b%20Monocytes%2c%20donor3.CNhs13548.11911-125G3	CD14neg_CD16pos_Monocytes
tpm.CD14%2b%20monocyte%20derived%20endothelial%20progenitor%20cells%2c%20donor1.CNhs10858.11229-116C5	CD14_monocyte_derived_endothelial_progenitor_cells
tpm.CD14%2b%20monocyte%20derived%20endothelial%20progenitor%20cells%2c%20donor2.CNhs11897.11310-117C5	CD14_monocyte_derived_endothelial_progenitor_cells
tpm.CD14%2b%20monocyte%20derived%20endothelial%20progenitor%20cells%2c%20donor3.CNhs11904.11386-118B9	CD14_monocyte_derived_endothelial_progenitor_cells
tpm.CD14%2b%20monocytes%20-%20mock%20treated%2c%20donor1.CNhs13468.11863-125A9	CD14_monocytes_mock_treated
tpm.CD14%2b%20monocytes%20-%20mock%20treated%2c%20donor2.CNhs13484.11873-125C1	CD14_monocytes_mock_treated
tpm.CD14%2b%20monocytes%20-%20mock%20treated%2c%20donor3.CNhs13491.11883-125D2	CD14_monocytes_mock_treated
tpm.CD14%2b%20monocytes%20-%20treated%20with%20B-glucan%2c%20donor1.CNhs13474.11869-125B6	CD14_monocytes_treated_with_Bglucan
tpm.CD14%2b%20monocytes%20-%20treated%20with%20B-glucan%2c%20donor2.CNhs13489.11879-125C7	CD14_monocytes_treated_with_Bglucan
tpm.CD14%2b%20monocytes%20-%20treated%20with%20B-glucan%2c%20donor3.CNhs13495.11889-125D8	CD14_monocytes_treated_with_Bglucan
tpm.CD14%2b%20monocytes%20-%20treated%20with%20BCG%2c%20donor1.CNhs13465.11860-125A6	CD14_monocytes_treated_with_BCG
tpm.CD14%2b%20monocytes%20-%20treated%20with%20BCG%2c%20donor2.CNhs13475.11870-125B7	CD14_monocytes_treated_with_BCG
tpm.CD14%2b%20monocytes%20-%20treated%20with%20BCG%2c%20donor3.CNhs13543.11880-125C8	CD14_monocytes_treated_with_BCG
tpm.CD14%2b%20monocytes%20-%20treated%20with%20Candida%2c%20donor1.CNhs13473.11868-125B5	CD14_monocytes_treated_with_Candida
tpm.CD14%2b%20monocytes%20-%20treated%20with%20Candida%2c%20donor2.CNhs13488.11878-125C6	CD14_monocytes_treated_with_Candida
tpm.CD14%2b%20monocytes%20-%20treated%20with%20Candida%2c%20donor3.CNhs13494.11888-125D7	CD14_monocytes_treated_with_Candida
tpm.CD14%2b%20monocytes%20-%20treated%20with%20Cryptococcus%2c%20donor1.CNhs13472.11867-125B4	CD14_monocytes_treated_with_Cryptococcus
tpm.CD14%2b%20monocytes%20-%20treated%20with%20Cryptococcus%2c%20donor2.CNhs13487.11877-125C5	CD14_monocytes_treated_with_Cryptococcus
tpm.CD14%2b%20monocytes%20-%20treated%20with%20Cryptococcus%2c%20donor3.CNhs13546.11887-125D6	CD14_monocytes_treated_with_Cryptococcus
tpm.CD14%2b%20monocytes%20-%20treated%20with%20Group%20A%20streptococci%2c%20donor1.CNhs13469.11864-125B1	CD14_monocytes_treated_with_Group_A_streptococci
tpm.CD14%2b%20monocytes%20-%20treated%20with%20Group%20A%20streptococci%2c%20donor2.CNhs13532.11874-125C2	CD14_monocytes_treated_with_Group_A_streptococci
tpm.CD14%2b%20monocytes%20-%20treated%20with%20Group%20A%20streptococci%2c%20donor3.CNhs13492.11884-125D3	CD14_monocytes_treated_with_Group_A_streptococci
tpm.CD14%2b%20monocytes%20-%20treated%20with%20IFN%20%2b%20N-hexane%2c%20donor1.CNhs13466.11861-125A7	CD14_monocytes_treated_with_IFN_Nhexane
tpm.CD14%2b%20monocytes%20-%20treated%20with%20IFN%20%2b%20N-hexane%2c%20donor2.CNhs13476.11871-125B8	CD14_monocytes_treated_with_IFN_Nhexane
tpm.CD14%2b%20monocytes%20-%20treated%20with%20IFN%20%2b%20N-hexane%2c%20donor3.CNhs13490.11881-125C9	CD14_monocytes_treated_with_IFN_Nhexane
tpm.CD14%2b%20monocytes%20-%20treated%20with%20lipopolysaccharide%2c%20donor1.CNhs13470.11865-125B2	CD14_monocytes_treated_with_lipopolysaccharide
tpm.CD14%2b%20monocytes%20-%20treated%20with%20lipopolysaccharide%2c%20donor2.CNhs13533.11875-125C3	CD14_monocytes_treated_with_lipopolysaccharide
tpm.CD14%2b%20monocytes%20-%20treated%20with%20lipopolysaccharide%2c%20donor3.CNhs13545.11885-125D4	CD14_monocytes_treated_with_lipopolysaccharide
tpm.CD14%2b%20monocytes%20-%20treated%20with%20Salmonella%2c%20donor1.CNhs13471.11866-125B3	CD14_monocytes_treated_with_Salmonella
tpm.CD14%2b%20monocytes%20-%20treated%20with%20Salmonella%2c%20donor2.CNhs13485.11876-125C4	CD14_monocytes_treated_with_Salmonella
tpm.CD14%2b%20monocytes%20-%20treated%20with%20Salmonella%2c%20donor3.CNhs13493.11886-125D5	CD14_monocytes_treated_with_Salmonella
tpm.CD14%2b%20monocytes%20-%20treated%20with%20Trehalose%20dimycolate%20%28TDM%29%2c%20donor1.CNhs13467.11862-125A8	CD14_monocytes_treated_with_Trehalose
tpm.CD14%2b%20monocytes%20-%20treated%20with%20Trehalose%20dimycolate%20%28TDM%29%2c%20donor2.CNhs13483.11872-125B9	CD14_monocytes_treated_with_Trehalose
tpm.CD14%2b%20monocytes%20-%20treated%20with%20Trehalose%20dimycolate%20%28TDM%29%2c%20donor3.CNhs13544.11882-125D1	CD14_monocytes_treated_with_Trehalose
tpm.CD14%2b%20Monocytes%2c%20donor1.CNhs10852.11224-116B9	CD14pos_Monocytes
tpm.CD14%2b%20Monocytes%2c%20donor2.CNhs11954.11305-117B9	CD14pos_Monocytes
tpm.CD14%2b%20Monocytes%2c%20donor3.CNhs11997.11381-118B4	CD14pos_Monocytes
tpm.CD14%2bCD16-%20Monocytes%2c%20donor1.CNhs13224.11788-124B6	CD14pos_CD16neg_Monocytes
tpm.CD14%2bCD16-%20Monocytes%2c%20donor2.CNhs13216.11799-124C8	CD14pos_CD16neg_Monocytes
tpm.CD14%2bCD16-%20Monocytes%2c%20donor3.CNhs13540.11910-125G2	CD14pos_CD16neg_Monocytes
tpm.CD14%2bCD16%2b%20Monocytes%2c%20donor1.CNhs13541.11789-124B7	CD14pos_CD16pos_Monocytes
tpm.CD14%2bCD16%2b%20Monocytes%2c%20donor2.CNhs13208.11801-124D1	CD14pos_CD16pos_Monocytes
tpm.CD14%2bCD16%2b%20Monocytes%2c%20donor3.CNhs13549.11912-125G4	CD14pos_CD16pos_Monocytes
tpm.CD19%2b%20B%20Cells%20%28pluriselect%29%2c%20donor090309%2c%20donation1.CNhs12177.12189-129B2	CD19_B_Cells_pluriselect
tpm.CD19%2b%20B%20Cells%20%28pluriselect%29%2c%20donor090309%2c%20donation2.CNhs12179.12194-129B7	CD19_B_Cells_pluriselect
tpm.CD19%2b%20B%20Cells%20%28pluriselect%29%2c%20donor090309%2c%20donation3.CNhs12181.12199-129C3	CD19_B_Cells_pluriselect
tpm.CD19%2b%20B%20Cells%20%28pluriselect%29%2c%20donor090325%2c%20donation1.CNhs12531.12151-128F9	CD19_B_Cells_pluriselect
tpm.CD19%2b%20B%20Cells%20%28pluriselect%29%2c%20donor090325%2c%20donation2.CNhs12175.12174-128I5	CD19_B_Cells_pluriselect
tpm.CD19%2b%20B%20Cells%20%28pluriselect%29%2c%20donor090612%2c%20donation1.CNhs12183.12204-129C8	CD19_B_Cells_pluriselect
tpm.CD19%2b%20B%20Cells%20%28pluriselect%29%2c%20donor090612%2c%20donation2.CNhs12185.12209-129D4	CD19_B_Cells_pluriselect
tpm.CD19%2b%20B%20Cells%20%28pluriselect%29%2c%20donor090612%2c%20donation3.CNhs12188.12214-129D9	CD19_B_Cells_pluriselect
tpm.CD19%2b%20B%20Cells%2c%20donor1.CNhs12343.11544-120B5	CD19_B_Cells
tpm.CD19%2b%20B%20Cells%2c%20donor2.CNhs12352.11624-122B4	CD19_B_Cells
tpm.CD19%2b%20B%20Cells%2c%20donor3.CNhs12354.11705-123B4	CD19_B_Cells
tpm.CD34%20cells%20differentiated%20to%20erythrocyte%20lineage%2c%20biol_%20rep1.CNhs13552.11931-125I5	CD34_cells_differentiated_to_erythrocyte_lineage
tpm.CD34%20cells%20differentiated%20to%20erythrocyte%20lineage%2c%20biol_%20rep2.CNhs13553.11932-125I6	CD34_cells_differentiated_to_erythrocyte_lineage
tpm.CD34%2b%20Progenitors%2c%20donor1.CNhs13227.11545-120B6	CD34_Progenitors
tpm.CD34%2b%20Progenitors%2c%20donor2.CNhs12205.11625-122B5	CD34_Progenitors
tpm.CD34%2b%20stem%20cells%20-%20adult%20bone%20marrow%20derived%2c%20donor1%2c%20tech_rep1.CNhs12588.12225-129F2	CD34_stem_cells_adult_bone_marrow_derived_donor1_tech
tpm.CD34%2b%20stem%20cells%20-%20adult%20bone%20marrow%20derived%2c%20donor1%2c%20tech_rep2.CNhs12553.12225-129F2	CD34_stem_cells_adult_bone_marrow_derived_donor1_tech
tpm.CD4%2b%20T%20Cells%2c%20donor1.CNhs10853.11225-116C1	CD4_T_Cells
tpm.CD4%2b%20T%20Cells%2c%20donor2.CNhs11955.11306-117C1	CD4_T_Cells
tpm.CD4%2b%20T%20Cells%2c%20donor3.CNhs11998.11382-118B5	CD4_T_Cells
tpm.CD4%2bCD25-CD45RA-%20memory%20conventional%20T%20cells%20expanded%2c%20donor1.CNhs13215.11792-124C1	CD4_CD25CD45RA_memory_conventional_T_cells_expanded
tpm.CD4%2bCD25-CD45RA-%20memory%20conventional%20T%20cells%20expanded%2c%20donor2.CNhs13920.11914-125G6	CD4_CD25CD45RA_memory_conventional_T_cells_expanded
tpm.CD4%2bCD25-CD45RA-%20memory%20conventional%20T%20cells%20expanded%2c%20donor3.CNhs13921.11918-125H1	CD4_CD25CD45RA_memory_conventional_T_cells_expanded
tpm.CD4%2bCD25-CD45RA-%20memory%20conventional%20T%20cells%2c%20donor1.CNhs13239.11786-124B4	CD4_CD25CD45RA_memory_conventional_T_cells
tpm.CD4%2bCD25-CD45RA-%20memory%20conventional%20T%20cells%2c%20donor2.CNhs13237.11798-124C7	CD4_CD25CD45RA_memory_conventional_T_cells
tpm.CD4%2bCD25-CD45RA-%20memory%20conventional%20T%20cells%2c%20donor3.CNhs13539.11909-125G1	CD4_CD25CD45RA_memory_conventional_T_cells
tpm.CD4%2bCD25-CD45RA%2b%20naive%20conventional%20T%20cells%20expanded%2c%20donor1.CNhs13202.11791-124B9	CD4_CD25CD45RA_naive_conventional_T_cells_expanded
tpm.CD4%2bCD25-CD45RA%2b%20naive%20conventional%20T%20cells%20expanded%2c%20donor2.CNhs13813.11913-125G5	CD4_CD25CD45RA_naive_conventional_T_cells_expanded
tpm.CD4%2bCD25-CD45RA%2b%20naive%20conventional%20T%20cells%20expanded%2c%20donor3.CNhs13814.11917-125G9	CD4_CD25CD45RA_naive_conventional_T_cells_expanded
tpm.CD4%2bCD25-CD45RA%2b%20naive%20conventional%20T%20cells%2c%20donor1.CNhs13223.11784-124B2	CD4_CD25CD45RA_naive_conventional_T_cells
tpm.CD4%2bCD25-CD45RA%2b%20naive%20conventional%20T%20cells%2c%20donor2.CNhs13205.11795-124C4	CD4_CD25CD45RA_naive_conventional_T_cells
tpm.CD4%2bCD25-CD45RA%2b%20naive%20conventional%20T%20cells%2c%20donor3.CNhs13512.11906-125F7	CD4_CD25CD45RA_naive_conventional_T_cells
tpm.CD4%2bCD25%2bCD45RA-%20memory%20regulatory%20T%20cells%20expanded%2c%20donor1.CNhs13204.11794-124C3	CD4_CD25_CD45RA_memory_regulatory_T_cells_expanded
tpm.CD4%2bCD25%2bCD45RA-%20memory%20regulatory%20T%20cells%20expanded%2c%20donor2.CNhs13811.11916-125G8	CD4_CD25_CD45RA_memory_regulatory_T_cells_expanded
tpm.CD4%2bCD25%2bCD45RA-%20memory%20regulatory%20T%20cells%20expanded%2c%20donor3.CNhs13812.11920-125H3	CD4_CD25_CD45RA_memory_regulatory_T_cells_expanded
tpm.CD4%2bCD25%2bCD45RA-%20memory%20regulatory%20T%20cells%2c%20donor1.CNhs13195.11782-124A9	CD4_CD25_CD45RA_memory_regulatory_T_cells
tpm.CD4%2bCD25%2bCD45RA-%20memory%20regulatory%20T%20cells%2c%20donor2.CNhs13206.11797-124C6	CD4_CD25_CD45RA_memory_regulatory_T_cells
tpm.CD4%2bCD25%2bCD45RA-%20memory%20regulatory%20T%20cells%2c%20donor3.CNhs13538.11908-125F9	CD4_CD25_CD45RA_memory_regulatory_T_cells
tpm.CD4%2bCD25%2bCD45RA%2b%20naive%20regulatory%20T%20cells%20expanded%2c%20donor1.CNhs13203.11793-124C2	CD4_CD25_CD45RA_naive_regulatory_T_cells_expanded
tpm.CD4%2bCD25%2bCD45RA%2b%20naive%20regulatory%20T%20cells%20expanded%2c%20donor2.CNhs13918.11915-125G7	CD4_CD25_CD45RA_naive_regulatory_T_cells_expanded
tpm.CD4%2bCD25%2bCD45RA%2b%20naive%20regulatory%20T%20cells%20expanded%2c%20donor3.CNhs13919.11919-125H2	CD4_CD25_CD45RA_naive_regulatory_T_cells_expanded
tpm.CD4%2bCD25%2bCD45RA%2b%20naive%20regulatory%20T%20cells%2c%20donor1.CNhs13238.11780-124A7	CD4_CD25_CD45RA_naive_regulatory_T_cells
tpm.CD4%2bCD25%2bCD45RA%2b%20naive%20regulatory%20T%20cells%2c%20donor2.CNhs13235.11796-124C5	CD4_CD25_CD45RA_naive_regulatory_T_cells
tpm.CD4%2bCD25%2bCD45RA%2b%20naive%20regulatory%20T%20cells%2c%20donor3.CNhs13513.11907-125F8	CD4_CD25_CD45RA_naive_regulatory_T_cells
tpm.CD8%2b%20T%20Cells%20%28pluriselect%29%2c%20donor090309%2c%20donation1.CNhs12176.12186-129A8	CD8_T_Cells_pluriselect
tpm.CD8%2b%20T%20Cells%20%28pluriselect%29%2c%20donor090309%2c%20donation2.CNhs12178.12191-129B4	CD8_T_Cells_pluriselect
tpm.CD8%2b%20T%20Cells%20%28pluriselect%29%2c%20donor090309%2c%20donation3.CNhs12180.12196-129B9	CD8_T_Cells_pluriselect
tpm.CD8%2b%20T%20Cells%20%28pluriselect%29%2c%20donor090325%2c%20donation1.CNhs12201.12148-128F6	CD8_T_Cells_pluriselect
tpm.CD8%2b%20T%20Cells%20%28pluriselect%29%2c%20donor090325%2c%20donation2.CNhs12199.12171-128I2	CD8_T_Cells_pluriselect
tpm.CD8%2b%20T%20Cells%20%28pluriselect%29%2c%20donor090612%2c%20donation1.CNhs12182.12201-129C5	CD8_T_Cells_pluriselect
tpm.CD8%2b%20T%20Cells%20%28pluriselect%29%2c%20donor090612%2c%20donation2.CNhs12184.12206-129D1	CD8_T_Cells_pluriselect
tpm.CD8%2b%20T%20Cells%20%28pluriselect%29%2c%20donor090612%2c%20donation3.CNhs12187.12211-129D6	CD8_T_Cells_pluriselect
tpm.CD8%2b%20T%20Cells%2c%20donor1.CNhs10854.11226-116C2	CD8_T_Cells
tpm.CD8%2b%20T%20Cells%2c%20donor2.CNhs11956.11307-117C2	CD8_T_Cells
tpm.CD8%2b%20T%20Cells%2c%20donor3.CNhs11999.11383-118B6	CD8_T_Cells
tpm.cerebellum%20-%20adult%2c%20donor10196.CNhs13799.10173-103C2	cerebellum_adult
tpm.cerebellum%2c%20adult%2c%20donor10252.CNhs12323.10166-103B4	cerebellum_adult
tpm.cerebellum%2c%20adult%2c%20pool1.CNhs11795.10083-102B2	cerebellum_adult
tpm.cerebellum%2c%20newborn%2c%20donor10223.CNhs14075.10357-105E6	cerebellum_newborn
tpm.cerebral%20meninges%2c%20adult.CNhs12840.10188-103D8	cerebral_meninges_adult
tpm.cerebrospinal%20fluid%2c%20donor2.CNhs13437.10294-104G6	cerebrospinal_fluid
tpm.cervix%2c%20adult%2c%20pool1.CNhs10618.10013-101C4	cervix_adult_pool1
tpm.Chondrocyte%20-%20de%20diff%2c%20donor1.CNhs11923.11261-116G1	Chondrocyte_de_diff
tpm.Chondrocyte%20-%20de%20diff%2c%20donor2.CNhs11372.11338-117F6	Chondrocyte_de_diff
tpm.Chondrocyte%20-%20de%20diff%2c%20donor3.CNhs12020.11410-118E6	Chondrocyte_de_diff
tpm.Chondrocyte%20-%20re%20diff%2c%20donor2.CNhs11373.11339-117F7	Chondrocyte_re_diff
tpm.Chondrocyte%20-%20re%20diff%2c%20donor3.CNhs12021.11411-118E7	Chondrocyte_re_diff
tpm.chorionic%20membrane%20cells%2c%20donor1.CNhs12504.12238-129G6	chorionic_membrane_cells
tpm.chorionic%20membrane%20cells%2c%20donor2.CNhs12506.12239-129G7	chorionic_membrane_cells
tpm.chorionic%20membrane%20cells%2c%20donor3.CNhs12380.12240-129G8	chorionic_membrane_cells
tpm.Ciliary%20Epithelial%20Cells%2c%20donor1.CNhs10871.11242-116D9	Ciliary_Epithelial_Cells
tpm.Ciliary%20Epithelial%20Cells%2c%20donor2.CNhs11966.11323-117D9	Ciliary_Epithelial_Cells
tpm.Ciliary%20Epithelial%20Cells%2c%20donor3.CNhs12009.11399-118D4	Ciliary_Epithelial_Cells
tpm.COBL-a%20rinderpest%20infection%2c%2000hr%2c%20biol_rep1.CNhs14419.13553-145I7	COBLa_rinderpest_infection_00hr
tpm.COBL-a%20rinderpest%20infection%2c%2000hr%2c%20biol_rep2.CNhs14420.13554-145I8	COBLa_rinderpest_infection_00hr
tpm.COBL-a%20rinderpest%20infection%2c%2000hr%2c%20biol_rep3.CNhs14421.13555-145I9	COBLa_rinderpest_infection_00hr
tpm.COBL-a%20rinderpest%20infection%2c%2006hr%2c%20biol_rep1.CNhs14422.13556-146A1	COBLa_rinderpest_infection_06hr
tpm.COBL-a%20rinderpest%20infection%2c%2006hr%2c%20biol_rep2.CNhs14423.13557-146A2	COBLa_rinderpest_infection_06hr
tpm.COBL-a%20rinderpest%20infection%2c%2006hr%2c%20biol_rep3.CNhs14424.13558-146A3	COBLa_rinderpest_infection_06hr
tpm.COBL-a%20rinderpest%20infection%2c%2012hr%2c%20biol_rep1.CNhs14425.13559-146A4	COBLa_rinderpest_infection_12hr
tpm.COBL-a%20rinderpest%20infection%2c%2012hr%2c%20biol_rep2.CNhs14426.13560-146A5	COBLa_rinderpest_infection_12hr
tpm.COBL-a%20rinderpest%20infection%2c%2012hr%2c%20biol_rep3.CNhs14427.13561-146A6	COBLa_rinderpest_infection_12hr
tpm.COBL-a%20rinderpest%20infection%2c%2024hr%2c%20biol_rep1.CNhs14428.13562-146A7	COBLa_rinderpest_infection_24hr
tpm.COBL-a%20rinderpest%20infection%2c%2024hr%2c%20biol_rep2.CNhs14429.13563-146A8	COBLa_rinderpest_infection_24hr
tpm.COBL-a%20rinderpest%20infection%2c%2024hr%2c%20biol_rep3.CNhs14430.13564-146A9	COBLa_rinderpest_infection_24hr
tpm.COBL-a%20rinderpest%20infection%2c%2048hr%2c%20biol_rep1.CNhs14431.13565-146B1	COBLa_rinderpest_infection_48hr
tpm.COBL-a%20rinderpest%20infection%2c%2048hr%2c%20biol_rep2.CNhs14432.13566-146B2	COBLa_rinderpest_infection_48hr
tpm.COBL-a%20rinderpest%20infection%2c%2048hr%2c%20biol_rep3.CNhs14434.13567-146B3	COBLa_rinderpest_infection_48hr
tpm.COBL-a%20rinderpest%28-C%29%20infection%2c%2006hr%2c%20biol_rep1.CNhs14435.13568-146B4	COBLa_rinderpestC_infection_ 06hr
tpm.COBL-a%20rinderpest%28-C%29%20infection%2c%2006hr%2c%20biol_rep2.CNhs14436.13569-146B5	COBLa_rinderpestC_infection_ 06hr
tpm.COBL-a%20rinderpest%28-C%29%20infection%2c%2006hr%2c%20biol_rep3.CNhs14437.13570-146B6	COBLa_rinderpestC_infection_ 06hr
tpm.COBL-a%20rinderpest%28-C%29%20infection%2c%2012hr%2c%20biol_rep1.CNhs14438.13571-146B7	COBLa_rinderpestC_infection_ 12hr
tpm.COBL-a%20rinderpest%28-C%29%20infection%2c%2012hr%2c%20biol_rep2.CNhs14439.13572-146B8	COBLa_rinderpestC_infection_ 12hr
tpm.COBL-a%20rinderpest%28-C%29%20infection%2c%2012hr%2c%20biol_rep3.CNhs14440.13573-146B9	COBLa_rinderpestC_infection_ 12hr
tpm.COBL-a%20rinderpest%28-C%29%20infection%2c%2024hr%2c%20biol_rep1.CNhs14441.13574-146C1	COBLa_rinderpestC_infection_ 24hr
tpm.COBL-a%20rinderpest%28-C%29%20infection%2c%2024hr%2c%20biol_rep2.CNhs14442.13575-146C2	COBLa_rinderpestC_infection_ 24hr
tpm.COBL-a%20rinderpest%28-C%29%20infection%2c%2024hr%2c%20biol_rep3.CNhs14443.13576-146C3	COBLa_rinderpestC_infection_ 24hr
tpm.COBL-a%20rinderpest%28-C%29%20infection%2c%2048hr%2c%20biol_rep1.CNhs14444.13577-146C4	COBLa_rinderpestC_infection_ 48hr
tpm.COBL-a%20rinderpest%28-C%29%20infection%2c%2048hr%2c%20biol_rep2.CNhs14445.13578-146C5	COBLa_rinderpestC_infection_ 48hr
tpm.COBL-a%20rinderpest%28-C%29%20infection%2c%2048hr%2c%20biol_rep3.CNhs14446.13579-146C6	COBLa_rinderpestC_infection_ 48hr
tpm.colon%2c%20adult%2c%20donor1.CNhs11794.10082-102B1	colon_adult
tpm.colon%2c%20adult%2c%20pool1.CNhs10619.10014-101C5	colon_adult_pool1
tpm.colon%2c%20fetal%2c%20donor1.CNhs11780.10070-101I7	colon_fetal
tpm.common%20myeloid%20progenitor%20CMP%2c%20donor1.CNhs12518.12130-128D6	common_myeloid_progenitor_CMP
tpm.common%20myeloid%20progenitor%20CMP%2c%20donor2.CNhs12523.12134-128E1	common_myeloid_progenitor_CMP
tpm.Corneal%20Epithelial%20Cells%2c%20donor1.CNhs11336.11526-119I5	Corneal_Epithelial_Cells
tpm.Corneal%20Epithelial%20Cells%2c%20donor2.CNhs12094.11606-120I4	Corneal_Epithelial_Cells
tpm.Corneal%20Epithelial%20Cells%2c%20donor3.CNhs12123.11687-122I4	Corneal_Epithelial_Cells
tpm.corpus%20callosum%2c%20adult%2c%20pool1.CNhs10649.10042-101F6	corpus_callosum_adult_pool1
tpm.cruciate%20ligament%2c%20donor2.CNhs13439.10295-104G7	cruciate_ligament
tpm.Dendritic%20Cells%20-%20monocyte%20immature%20derived%2c%20donor1%2c%20tech_rep1.CNhs10855.11227-116C3	Dendritic_Cells_monocyte_immature_derived_donor1_tech
tpm.Dendritic%20Cells%20-%20monocyte%20immature%20derived%2c%20donor1%2c%20tech_rep2.CNhs11062.11227-116C3	Dendritic_Cells_monocyte_immature_derived_donor1_tech
tpm.Dendritic%20Cells%20-%20monocyte%20immature%20derived%2c%20donor2.CNhs12195.11308-117C3	Dendritic_Cells_monocyte_immature_derived
tpm.Dendritic%20Cells%20-%20monocyte%20immature%20derived%2c%20donor3.CNhs12000.11384-118B7	Dendritic_Cells_monocyte_immature_derived
tpm.Dendritic%20Cells%20-%20plasmacytoid%2c%20donor1.CNhs10857.11228-116C4	Dendritic_Cells_plasmacytoid
tpm.Dendritic%20Cells%20-%20plasmacytoid%2c%20donor2.CNhs12196.11309-117C4	Dendritic_Cells_plasmacytoid
tpm.Dendritic%20Cells%20-%20plasmacytoid%2c%20donor3.CNhs12200.11385-118B8	Dendritic_Cells_plasmacytoid
tpm.diaphragm%2c%20fetal%2c%20donor1.CNhs11779.10069-101I6	diaphragm_fetal
tpm.diencephalon%2c%20adult.CNhs12610.10193-103E4	diencephalon_adult
tpm.ductus%20deferens%2c%20adult.CNhs12846.10196-103E7	ductus_deferens_adult
tpm.duodenum%2c%20fetal%2c%20donor1%2c%20tech_rep1.CNhs11781.10071-101I8	duodenum_fetal_donor1_tech
tpm.duodenum%2c%20fetal%2c%20donor1%2c%20tech_rep2.CNhs12997.10071-101I8	duodenum_fetal_donor1_tech
tpm.dura%20mater%2c%20adult%2c%20donor1.CNhs10648.10041-101F5	dura_mater_adult
tpm.Endothelial%20Cells%20-%20Aortic%2c%20donor0.CNhs10837.11207-116A1	Endothelial_Cells_Aortic
tpm.Endothelial%20Cells%20-%20Aortic%2c%20donor1.CNhs12495.11263-116G3	Endothelial_Cells_Aortic
tpm.Endothelial%20Cells%20-%20Aortic%2c%20donor2.CNhs11375.11340-117F8	Endothelial_Cells_Aortic
tpm.Endothelial%20Cells%20-%20Aortic%2c%20donor3.CNhs12022.11412-118E8	Endothelial_Cells_Aortic
tpm.Endothelial%20Cells%20-%20Artery%2c%20donor1.CNhs12496.11264-116G4	Endothelial_Cells_Artery
tpm.Endothelial%20Cells%20-%20Artery%2c%20donor2.CNhs11977.11341-117F9	Endothelial_Cells_Artery
tpm.Endothelial%20Cells%20-%20Artery%2c%20donor3.CNhs12023.11413-118E9	Endothelial_Cells_Artery
tpm.Endothelial%20Cells%20-%20Lymphatic%2c%20donor1.CNhs10865.11236-116D3	Endothelial_Cells_Lymphatic
tpm.Endothelial%20Cells%20-%20Lymphatic%2c%20donor2.CNhs11901.11317-117D3	Endothelial_Cells_Lymphatic
tpm.Endothelial%20Cells%20-%20Lymphatic%2c%20donor3.CNhs11906.11393-118C7	Endothelial_Cells_Lymphatic
tpm.Endothelial%20Cells%20-%20Microvascular%2c%20donor1.CNhs11925.11265-116G5	Endothelial_Cells_Microvascular
tpm.Endothelial%20Cells%20-%20Microvascular%2c%20donor2.CNhs11376.11342-117G1	Endothelial_Cells_Microvascular
tpm.Endothelial%20Cells%20-%20Microvascular%2c%20donor3.CNhs12024.11414-118F1	Endothelial_Cells_Microvascular
tpm.Endothelial%20Cells%20-%20Thoracic%2c%20donor1.CNhs11926.11266-116G6	Endothelial_Cells_Thoracic
tpm.Endothelial%20Cells%20-%20Thoracic%2c%20donor2.CNhs11978.11343-117G2	Endothelial_Cells_Thoracic
tpm.Endothelial%20Cells%20-%20Umbilical%20vein%2c%20donor1.CNhs10872.11243-116E1	Endothelial_Cells_Umbilical_vein
tpm.Endothelial%20Cells%20-%20Umbilical%20vein%2c%20donor2.CNhs11967.11324-117E1	Endothelial_Cells_Umbilical_vein
tpm.Endothelial%20Cells%20-%20Umbilical%20vein%2c%20donor3.CNhs12010.11400-118D5	Endothelial_Cells_Umbilical_vein
tpm.Endothelial%20Cells%20-%20Vein%2c%20donor1.CNhs12497.11267-116G7	Endothelial_Cells_Vein
tpm.Endothelial%20Cells%20-%20Vein%2c%20donor2.CNhs11377.11344-117G3	Endothelial_Cells_Vein
tpm.Endothelial%20Cells%20-%20Vein%2c%20donor3.CNhs12026.11416-118F3	Endothelial_Cells_Vein
tpm.Eosinophils%2c%20donor1.CNhs12547.12244-129H3	Eosinophils
tpm.Eosinophils%2c%20donor2.CNhs12548.12245-129H4	Eosinophils
tpm.Eosinophils%2c%20donor3.CNhs12549.12246-129H5	Eosinophils
tpm.epididymis%2c%20adult.CNhs12847.10197-103E8	epididymis_adult
tpm.Esophageal%20Epithelial%20Cells%2c%20donor1.CNhs11323.11507-119G4	Esophageal_Epithelial_Cells
tpm.Esophageal%20Epithelial%20Cells%2c%20donor2.CNhs12083.11587-120G3	Esophageal_Epithelial_Cells
tpm.Esophageal%20Epithelial%20Cells%2c%20donor3.CNhs12622.11668-122G3	Esophageal_Epithelial_Cells
tpm.esophagus%2c%20adult%2c%20pool1.CNhs10620.10015-101C6	esophagus_adult_pool1
tpm.eye%20-%20muscle%20inferior%20rectus%2c%20donor1.CNhs13444.10272-104E2	eye_muscle_inferior_rectus
tpm.eye%20-%20muscle%20lateral%2c%20donor2.CNhs13442.10298-104H1	eye_muscle_lateral
tpm.eye%20-%20muscle%20medial%2c%20donor2.CNhs13443.10299-104H2	eye_muscle_medial
tpm.eye%20-%20muscle%20superior%2c%20donor2.CNhs13441.10297-104G9	eye_muscle_superior
tpm.eye%20-%20vitreous%20humor%2c%20donor1.CNhs13440.10268-104D7	eye_vitreous_humor
tpm.eye%2c%20fetal%2c%20donor1.CNhs11762.10054-101G9	eye_fetal
tpm.Fibroblast%20-%20Aortic%20Adventitial%20donor2%20%28cytoplasmic%20fraction%29.CNhs14558.14331-155F2	Fibroblast_Aortic_Adventitial(cytoplasmic)
tpm.Fibroblast%20-%20Aortic%20Adventitial%20donor3%20%28cytoplasmic%20fraction%29.CNhs14559.14310-155C8	Fibroblast_Aortic_Adventitial(cytoplasmic)
tpm.Fibroblast%20-%20Aortic%20Adventitial%2c%20donor1.CNhs10874.11245-116E3	Fibroblast_Aortic_Adventitial
tpm.Fibroblast%20-%20Aortic%20Adventitial%2c%20donor2.CNhs11968.11326-117E3	Fibroblast_Aortic_Adventitial
tpm.Fibroblast%20-%20Aortic%20Adventitial%2c%20donor2%20%28nuclear%20fraction%29.CNhs12581.14332-155F3	Fibroblast_Aortic_Adventitial(nuclear)
tpm.Fibroblast%20-%20Aortic%20Adventitial%2c%20donor3.CNhs12011.11401-118D6	Fibroblast_Aortic_Adventitial
tpm.Fibroblast%20-%20Aortic%20Adventitial%2c%20donor3%20%28nuclear%20fraction%29.CNhs12400.14311-155C9	Fibroblast_Aortic_Adventitial(nuclear)
tpm.Fibroblast%20-%20Cardiac%2c%20donor1.CNhs12498.11268-116G8	Fibroblast_Cardiac
tpm.Fibroblast%20-%20Cardiac%2c%20donor2.CNhs11378.11345-117G4	Fibroblast_Cardiac
tpm.Fibroblast%20-%20Cardiac%2c%20donor3.CNhs12027.11417-118F4	Fibroblast_Cardiac
tpm.Fibroblast%20-%20Cardiac%2c%20donor4.CNhs11909.11452-119A3	Fibroblast_Cardiac
tpm.Fibroblast%20-%20Cardiac%2c%20donor5.CNhs12057.11456-119A7	Fibroblast_Cardiac
tpm.Fibroblast%20-%20Cardiac%2c%20donor6.CNhs12061.11460-119B2	Fibroblast_Cardiac
tpm.Fibroblast%20-%20Choroid%20Plexus%2c%20donor1.CNhs11319.11492-119E7	Fibroblast_Choroid_Plexus
tpm.Fibroblast%20-%20Choroid%20Plexus%2c%20donor2.CNhs12344.11572-120E6	Fibroblast_Choroid_Plexus
tpm.Fibroblast%20-%20Choroid%20Plexus%2c%20donor3.CNhs12620.11653-122E6	Fibroblast_Choroid_Plexus
tpm.Fibroblast%20-%20Conjunctival%2c%20donor1.CNhs11339.11531-120A1	Fibroblast_Conjunctival
tpm.Fibroblast%20-%20Conjunctival%2c%20donor3.CNhs12734.11692-122I9	Fibroblast_Conjunctival
tpm.Fibroblast%20-%20Dermal%2c%20donor1.CNhs12499.11269-116G9	Fibroblast_Dermal
tpm.Fibroblast%20-%20Dermal%2c%20donor2.CNhs11379.11346-117G5	Fibroblast_Dermal
tpm.Fibroblast%20-%20Dermal%2c%20donor3.CNhs12028.11418-118F5	Fibroblast_Dermal
tpm.Fibroblast%20-%20Dermal%2c%20donor4.CNhs12052.11450-119A1	Fibroblast_Dermal
tpm.Fibroblast%20-%20Dermal%2c%20donor5.CNhs12055.11454-119A5	Fibroblast_Dermal
tpm.Fibroblast%20-%20Dermal%2c%20donor6.CNhs12059.11458-119A9	Fibroblast_Dermal
tpm.Fibroblast%20-%20Gingival%2c%20donor1.CNhs10866.11237-116D4	Fibroblast_Gingival
tpm.Fibroblast%20-%20Gingival%2c%20donor10%20%28periodontitis%29.CNhs14135.11928-125I2	Fibroblast_Gingival(periodontitis)
tpm.Fibroblast%20-%20Gingival%2c%20donor2.CNhs11961.11318-117D4	Fibroblast_Gingival
tpm.Fibroblast%20-%20Gingival%2c%20donor3.CNhs12006.11394-118C8	Fibroblast_Gingival
tpm.Fibroblast%20-%20Gingival%2c%20donor4%20%28GFH2%29.CNhs10848.11222-116B7	Fibroblast_Gingival
tpm.Fibroblast%20-%20Gingival%2c%20donor5%20%28GFH3%29.CNhs11952.11303-117B7	Fibroblast_Gingival
tpm.Fibroblast%20-%20Gingival%2c%20donor6%20%28aggressive%20periodontitis%29.CNhs14128.11921-125H4	Fibroblast_Gingival(periodontitis)
tpm.Fibroblast%20-%20Gingival%2c%20donor6%20%28control%29.CNhs14129.11922-125H5	Fibroblast_Gingival
tpm.Fibroblast%20-%20Gingival%2c%20donor7%20%28aggressive%20periodontitis%29.CNhs14130.11923-125H6	Fibroblast_Gingival(periodontitis)
tpm.Fibroblast%20-%20Gingival%2c%20donor7%20%28control%29.CNhs14131.11924-125H7	Fibroblast_Gingival
tpm.Fibroblast%20-%20Gingival%2c%20donor8%20%28chronic%20periodontitis%29.CNhs14132.11925-125H8	Fibroblast_Gingival(periodontitis)
tpm.Fibroblast%20-%20Gingival%2c%20donor8%20%28control%29.CNhs14133.11926-125H9	Fibroblast_Gingival
tpm.Fibroblast%20-%20Gingival%2c%20donor9%20%28control%29.CNhs14134.11927-125I1	Fibroblast_Gingival
tpm.Fibroblast%20-%20Lung%2c%20donor1.CNhs12500.11270-116H1	Fibroblast_Lung
tpm.Fibroblast%20-%20Lung%2c%20donor2.CNhs11380.11347-117G6	Fibroblast_Lung
tpm.Fibroblast%20-%20Lung%2c%20donor3.CNhs12029.11419-118F6	Fibroblast_Lung
tpm.Fibroblast%20-%20Lymphatic%2c%20donor1.CNhs11322.11506-119G3	Fibroblast_Lymphatic
tpm.Fibroblast%20-%20Lymphatic%2c%20donor2.CNhs12082.11586-120G2	Fibroblast_Lymphatic
tpm.Fibroblast%20-%20Lymphatic%2c%20donor3.CNhs12118.11667-122G2	Fibroblast_Lymphatic
tpm.Fibroblast%20-%20Mammary%2c%20donor1.CNhs11348.11540-120B1	Fibroblast_Mammary
tpm.Fibroblast%20-%20Mammary%2c%20donor2.CNhs12103.11620-122A9	Fibroblast_Mammary
tpm.Fibroblast%20-%20Mammary%2c%20donor3.CNhs12128.11701-123A9	Fibroblast_Mammary
tpm.Fibroblast%20-%20Periodontal%20Ligament%2c%20donor1.CNhs10867.11238-116D5	Fibroblast_Periodontal_Ligament
tpm.Fibroblast%20-%20Periodontal%20Ligament%2c%20donor2.CNhs11962.11319-117D5	Fibroblast_Periodontal_Ligament
tpm.Fibroblast%20-%20Periodontal%20Ligament%2c%20donor3.CNhs11907.11395-118C9	Fibroblast_Periodontal_Ligament
tpm.Fibroblast%20-%20Periodontal%20Ligament%2c%20donor4%20%28PL29%29.CNhs12493.11223-116B8	Fibroblast_Periodontal_Ligament
tpm.Fibroblast%20-%20Periodontal%20Ligament%2c%20donor5%20%28PL30%29.CNhs11953.11304-117B8	Fibroblast_Periodontal_Ligament
tpm.Fibroblast%20-%20Periodontal%20Ligament%2c%20donor6%20%28PLH3%29.CNhs11996.11380-118B3	Fibroblast_Periodontal_Ligament
tpm.Fibroblast%20-%20Pulmonary%20Artery%2c%20donor1.CNhs10878.11250-116E8	Fibroblast_Pulmonary_Artery
tpm.Fibroblast%20-%20skin%20dystrophia%20myotonica%2c%20donor1.CNhs11353.11556-120C8	Fibroblast_skin_dystrophia_myotonica
tpm.Fibroblast%20-%20skin%20dystrophia%20myotonica%2c%20donor1%20%28nuclear%20fraction%29.CNhs12405.14329-155E9	Fibroblast_skin_dystrophia_myotonica(nuclear)
tpm.Fibroblast%20-%20skin%20dystrophia%20myotonica%2c%20donor2.CNhs11354.11557-120C9	Fibroblast_skin_dystrophia_myotonica
tpm.Fibroblast%20-%20skin%20dystrophia%20myotonica%2c%20donor3.CNhs11913.11560-120D3	Fibroblast_skin_dystrophia_myotonica
tpm.Fibroblast%20-%20skin%20dystrophia%20myotonica%2c%20donor3%20%28nuclear%20fraction%29.CNhs12399.14308-155C6	Fibroblast_skin_dystrophia_myotonica(nuclear)
tpm.Fibroblast%20-%20skin%20normal%2c%20donor1.CNhs11351.11553-120C5	Fibroblast_skin_normal
tpm.Fibroblast%20-%20skin%20normal%2c%20donor1%20%28nuclear%20fraction%29.CNhs12403.14323-155E3	Fibroblast_skin_normal(nuclear)
tpm.Fibroblast%20-%20skin%20normal%2c%20donor2.CNhs11914.11561-120D4	Fibroblast_skin_normal
tpm.Fibroblast%20-%20skin%20normal%2c%20donor2%20%28nuclear%20fraction%29.CNhs12582.14302-155B9	Fibroblast_skin_normal(nuclear)
tpm.Fibroblast%20-%20skin%20spinal%20muscular%20atrophy%2c%20donor1.CNhs11074.11555-120C7	Fibroblast_skin_spinal_muscular_atrophy
tpm.Fibroblast%20-%20skin%20spinal%20muscular%20atrophy%2c%20donor1%20%28nuclear%20fraction%29.CNhs12404.14326-155E6	Fibroblast_skin_spinal_muscular_atrophy(nuclear)
tpm.Fibroblast%20-%20skin%20spinal%20muscular%20atrophy%2c%20donor2.CNhs11911.11558-120D1	Fibroblast_skin_spinal_muscular_atrophy
tpm.Fibroblast%20-%20skin%20spinal%20muscular%20atrophy%2c%20donor3.CNhs11912.11559-120D2	Fibroblast_skin_spinal_muscular_atrophy
tpm.Fibroblast%20-%20skin%20spinal%20muscular%20atrophy%2c%20donor3%20%28nuclear%20fraction%29.CNhs12398.14305-155C3	Fibroblast_skin_spinal_muscular_atrophy(nuclear)
tpm.Fibroblast%20-%20skin%20walker%20warburg%2c%20donor1.CNhs11352.11554-120C6	Fibroblast_skin_walker_warburg
tpm.Fibroblast%20-%20skin%2c%20normal%20donor1%20%28cytoplasmic%20fraction%29.CNhs14560.14322-155E2	Fibroblast_skin_normal(cytoplasmic)
tpm.Fibroblast%20-%20skin%2c%20normal%20donor2%20%28cytoplasmic%20fraction%29.CNhs14561.14301-155B8	Fibroblast_skin_normal(cytoplasmic)
tpm.Fibroblast%20-%20Villous%20Mesenchymal%2c%20donor1.CNhs11343.11535-120A5	Fibroblast_Villous_Mesenchymal
tpm.Fibroblast%20-%20Villous%20Mesenchymal%2c%20donor2.CNhs12099.11615-122A4	Fibroblast_Villous_Mesenchymal
tpm.Fibroblast%20-%20Villous%20Mesenchymal%2c%20donor3.CNhs12920.11696-123A4	Fibroblast_Villous_Mesenchymal
tpm.Fingernail%20%28including%20nail%20plate%2c%20eponychium%20and%20hyponychium%29%2c%20donor2.CNhs13445.10301-104H4	Fingernail
tpm.frontal%20lobe%2c%20adult%2c%20pool1.CNhs10647.10040-101F4	frontal_lobe_adult_pool1
tpm.gall%20bladder%2c%20adult.CNhs12848.10198-103E9	gall_bladder_adult
tpm.gamma%20delta%20positive%20T%20cells%2c%20donor1.CNhs13914.11937-126A2	gamma_delta_positive_T_cells
tpm.gamma%20delta%20positive%20T%20cells%2c%20donor2.CNhs13915.11938-126A3	gamma_delta_positive_T_cells
tpm.Gingival%20epithelial%20cells%2c%20donor1%20%28GEA11%29.CNhs11061.11221-116B6	Gingival_epithelial_cells
tpm.Gingival%20epithelial%20cells%2c%20donor2%20%28GEA14%29.CNhs11896.11302-117B6	Gingival_epithelial_cells
tpm.Gingival%20epithelial%20cells%2c%20donor3%20%28GEA15%29.CNhs11903.11379-118B2	Gingival_epithelial_cells
tpm.globus%20pallidus%20-%20adult%2c%20donor10196.CNhs13801.10175-103C4	globus_pallidus_adult
tpm.globus%20pallidus%2c%20adult%2c%20donor10252.CNhs12319.10161-103A8	globus_pallidus_adult
tpm.globus%20pallidus%2c%20adult%2c%20donor10258.CNhs14549.10367-105F7	globus_pallidus_adult
tpm.globus%20pallidus%2c%20newborn%2c%20donor10223.CNhs14082.10364-105F4	globus_pallidus_newborn
tpm.granulocyte%20macrophage%20progenitor%2c%20donor1.CNhs12519.12131-128D7	granulocyte_macrophage_progenitor
tpm.granulocyte%20macrophage%20progenitor%2c%20donor2.CNhs12524.12135-128E2	granulocyte_macrophage_progenitor
tpm.granulocyte%20macrophage%20progenitor%2c%20donor3.CNhs12528.12139-128E6	granulocyte_macrophage_progenitor
tpm.H1%20embryonic%20stem%20cells%20differentiation%20to%20CD34%2b%20HSC%2c%20day00%2c%20biol_rep1.CNhs14067.13523-145F4	H1_embryonic_stem_cells_differentiation_to_CD34_HSC_day00
tpm.H1%20embryonic%20stem%20cells%20differentiation%20to%20CD34%2b%20HSC%2c%20day00%2c%20biol_rep2.CNhs14068.13524-145F5	H1_embryonic_stem_cells_differentiation_to_CD34_HSC_day00
tpm.H1%20embryonic%20stem%20cells%20differentiation%20to%20CD34%2b%20HSC%2c%20day00%2c%20biol_rep3.CNhs13964.13525-145F6	H1_embryonic_stem_cells_differentiation_to_CD34_HSC_day00
tpm.H1%20embryonic%20stem%20cells%20differentiation%20to%20CD34%2b%20HSC%2c%20day03%2c%20biol_rep1.CNhs13965.13526-145F7	H1_embryonic_stem_cells_differentiation_to_CD34_HSC_day03
tpm.H1%20embryonic%20stem%20cells%20differentiation%20to%20CD34%2b%20HSC%2c%20day03%2c%20biol_rep2.CNhs13966.13527-145F8	H1_embryonic_stem_cells_differentiation_to_CD34_HSC_day03
tpm.H1%20embryonic%20stem%20cells%20differentiation%20to%20CD34%2b%20HSC%2c%20day03%2c%20biol_rep3.CNhs13968.13528-145F9	H1_embryonic_stem_cells_differentiation_to_CD34_HSC_day03
tpm.H1%20embryonic%20stem%20cells%20differentiation%20to%20CD34%2b%20HSC%2c%20day09%2c%20biol_rep1.CNhs13969.13529-145G1	H1_embryonic_stem_cells_differentiation_to_CD34_HSC_day09
tpm.H1%20embryonic%20stem%20cells%20differentiation%20to%20CD34%2b%20HSC%2c%20day09%2c%20biol_rep2.CNhs13970.13530-145G2	H1_embryonic_stem_cells_differentiation_to_CD34_HSC_day09
tpm.H1%20embryonic%20stem%20cells%20differentiation%20to%20CD34%2b%20HSC%2c%20day09%2c%20biol_rep3.CNhs13971.13531-145G3	H1_embryonic_stem_cells_differentiation_to_CD34_HSC_day09
tpm.H9%20Embryoid%20body%20cells%2c%20melanocytic%20induction%2c%20day00%2c%20biol_rep1%20%28H9EB-1%20d0%29.CNhs12822.12627-134E8	H9_Embryoid_body_cells_melanocytic_induction_day00
tpm.H9%20Embryoid%20body%20cells%2c%20melanocytic%20induction%2c%20day00%2c%20biol_rep2%20%28H9EB-2%20d0%29.CNhs12825.12725-135G7	H9_Embryoid_body_cells_melanocytic_induction_day00
tpm.H9%20Embryoid%20body%20cells%2c%20melanocytic%20induction%2c%20day00%2c%20biol_rep3%20%28H9EB-3%20d0%29.CNhs12908.12823-136I6	H9_Embryoid_body_cells_melanocytic_induction_day00
tpm.H9%20Embryoid%20body%20cells%2c%20melanocytic%20induction%2c%20day01%2c%20biol_rep1%20%28H9EB-1%20d1%29.CNhs12823.12628-134E9	H9_Embryoid_body_cells_melanocytic_induction_day01
tpm.H9%20Embryoid%20body%20cells%2c%20melanocytic%20induction%2c%20day01%2c%20biol_rep2%20%28H9EB-2%20d1%29.CNhs12826.12726-135G8	H9_Embryoid_body_cells_melanocytic_induction_day01
tpm.H9%20Embryoid%20body%20cells%2c%20melanocytic%20induction%2c%20day01%2c%20biol_rep3%20%28H9EB-3%20d1%29.CNhs12909.12824-136I7	H9_Embryoid_body_cells_melanocytic_induction_day01
tpm.H9%20Embryoid%20body%20cells%2c%20melanocytic%20induction%2c%20day03%2c%20biol_rep1%20%28H9EB-1%20d3%29.CNhs12895.12629-134F1	H9_Embryoid_body_cells_melanocytic_induction_day03
tpm.H9%20Embryoid%20body%20cells%2c%20melanocytic%20induction%2c%20day03%2c%20biol_rep2%20%28H9EB-2%20d3%29.CNhs12827.12727-135G9	H9_Embryoid_body_cells_melanocytic_induction_day03
tpm.H9%20Embryoid%20body%20cells%2c%20melanocytic%20induction%2c%20day03%2c%20biol_rep3%20%28H9EB-3%20d3%29.CNhs12910.12825-136I8	H9_Embryoid_body_cells_melanocytic_induction_day03
tpm.H9%20Embryoid%20body%20cells%2c%20melanocytic%20induction%2c%20day06%2c%20biol_rep1%20%28H9EB-1%20d6%29.CNhs12896.12630-134F2	H9_Embryoid_body_cells_melanocytic_induction_day06
tpm.H9%20Embryoid%20body%20cells%2c%20melanocytic%20induction%2c%20day06%2c%20biol_rep2%20%28H9EB-2%20d6%29.CNhs12828.12728-135H1	H9_Embryoid_body_cells_melanocytic_induction_day06
tpm.H9%20Embryoid%20body%20cells%2c%20melanocytic%20induction%2c%20day06%2c%20biol_rep3%20%28H9EB-3%20d6%29.CNhs12911.12826-136I9	H9_Embryoid_body_cells_melanocytic_induction_day06
tpm.H9%20Embryoid%20body%20cells%2c%20melanocytic%20induction%2c%20day09%2c%20biol_rep1%20%28H9EB-1%20d9%29.CNhs12897.12631-134F3	H9_Embryoid_body_cells_melanocytic_induction_day09
tpm.H9%20Embryoid%20body%20cells%2c%20melanocytic%20induction%2c%20day09%2c%20biol_rep2%20%28H9EB-2%20d9%29.CNhs12829.12729-135H2	H9_Embryoid_body_cells_melanocytic_induction_day09
tpm.H9%20Embryoid%20body%20cells%2c%20melanocytic%20induction%2c%20day09%2c%20biol_rep3%20%28H9EB-3%20d9%29.CNhs12951.12827-137A1	H9_Embryoid_body_cells_melanocytic_induction_day09
tpm.H9%20Embryoid%20body%20cells%2c%20melanocytic%20induction%2c%20day12%2c%20biol_rep1%20%28H9EB-1%20d12%29.CNhs12948.12632-134F4	H9_Embryoid_body_cells_melanocytic_induction_day12
tpm.H9%20Embryoid%20body%20cells%2c%20melanocytic%20induction%2c%20day12%2c%20biol_rep1%20%28H9EB-1%20d12%29.CNhs12994.12632-134F4	H9_Embryoid_body_cells_melanocytic_induction_day12
tpm.H9%20Embryoid%20body%20cells%2c%20melanocytic%20induction%2c%20day12%2c%20biol_rep2%20%28H9EB-2%20d12%29.CNhs12830.12730-135H3	H9_Embryoid_body_cells_melanocytic_induction_day12
tpm.H9%20Embryoid%20body%20cells%2c%20melanocytic%20induction%2c%20day12%2c%20biol_rep3%20%28H9EB-3%20d12%29.CNhs12949.12828-137A2	H9_Embryoid_body_cells_melanocytic_induction_day12
tpm.H9%20Embryoid%20body%20cells%2c%20melanocytic%20induction%2c%20day12%2c%20biol_rep3%20%28H9EB-3%20d12%29.CNhs12995.12828-137A2	H9_Embryoid_body_cells_melanocytic_induction_day12
tpm.H9%20Embryoid%20body%20cells%2c%20melanocytic%20induction%2c%20day15%2c%20biol_rep1%20%28H9EB-1%20d15%29.CNhs12898.12633-134F5	H9_Embryoid_body_cells_melanocytic_induction_day15
tpm.H9%20Embryoid%20body%20cells%2c%20melanocytic%20induction%2c%20day15%2c%20biol_rep2%20%28H9EB-2%20d15%29.CNhs12831.12731-135H4	H9_Embryoid_body_cells_melanocytic_induction_day15
tpm.H9%20Embryoid%20body%20cells%2c%20melanocytic%20induction%2c%20day15%2c%20biol_rep3%20%28H9EB-3%20d15%29.CNhs12912.12829-137A3	H9_Embryoid_body_cells_melanocytic_induction_day15
tpm.H9%20Embryoid%20body%20cells%2c%20melanocytic%20induction%2c%20day18%2c%20biol_rep1%20%28H9EB-1%20d18%29.CNhs12899.12634-134F6	H9_Embryoid_body_cells_melanocytic_induction_day18
tpm.H9%20Embryoid%20body%20cells%2c%20melanocytic%20induction%2c%20day18%2c%20biol_rep2%20%28H9EB-2%20d18%29.CNhs12832.12732-135H5	H9_Embryoid_body_cells_melanocytic_induction_day18
tpm.H9%20Embryoid%20body%20cells%2c%20melanocytic%20induction%2c%20day18%2c%20biol_rep3%20%28H9EB-3%20d18%29.CNhs12914.12830-137A4	H9_Embryoid_body_cells_melanocytic_induction_day18
tpm.H9%20Embryoid%20body%20cells%2c%20melanocytic%20induction%2c%20day21%2c%20biol_rep1%20%28H9EB-1%20d21%29.CNhs12900.12635-134F7	H9_Embryoid_body_cells_melanocytic_induction_day21
tpm.H9%20Embryoid%20body%20cells%2c%20melanocytic%20induction%2c%20day21%2c%20biol_rep2%20%28H9EB-2%20d21%29.CNhs12833.12733-135H6	H9_Embryoid_body_cells_melanocytic_induction_day21
tpm.H9%20Embryoid%20body%20cells%2c%20melanocytic%20induction%2c%20day21%2c%20biol_rep3%20%28H9EB-3%20d21%29.CNhs12915.12831-137A5	H9_Embryoid_body_cells_melanocytic_induction_day21
tpm.H9%20Embryoid%20body%20cells%2c%20melanocytic%20induction%2c%20day24%2c%20biol_rep1%20%28H9EB-1%20d24%29.CNhs12901.12636-134F8	H9_Embryoid_body_cells_melanocytic_induction_day24
tpm.H9%20Embryoid%20body%20cells%2c%20melanocytic%20induction%2c%20day24%2c%20biol_rep2%20%28H9EB-2%20d24%29.CNhs12834.12734-135H7	H9_Embryoid_body_cells_melanocytic_induction_day24
tpm.H9%20Embryoid%20body%20cells%2c%20melanocytic%20induction%2c%20day24%2c%20biol_rep3%20%28H9EB-3%20d24%29.CNhs12916.12832-137A6	H9_Embryoid_body_cells_melanocytic_induction_day24
tpm.H9%20Embryoid%20body%20cells%2c%20melanocytic%20induction%2c%20day27%2c%20biol_rep1%20%28H9EB-1%20d27%29.CNhs12902.12637-134F9	H9_Embryoid_body_cells_melanocytic_induction_day27
tpm.H9%20Embryoid%20body%20cells%2c%20melanocytic%20induction%2c%20day27%2c%20biol_rep2%20%28H9EB-2%20d27%29.CNhs12835.12735-135H8	H9_Embryoid_body_cells_melanocytic_induction_day27
tpm.H9%20Embryoid%20body%20cells%2c%20melanocytic%20induction%2c%20day27%2c%20biol_rep3%20%28H9EB-3%20d27%29.CNhs12917.12833-137A7	H9_Embryoid_body_cells_melanocytic_induction_day27
tpm.H9%20Embryoid%20body%20cells%2c%20melanocytic%20induction%2c%20day30%2c%20biol_rep1%20%28H9EB-1%20d30%29.CNhs12903.12638-134G1	H9_Embryoid_body_cells_melanocytic_induction_day30
tpm.H9%20Embryoid%20body%20cells%2c%20melanocytic%20induction%2c%20day30%2c%20biol_rep2%20%28H9EB-2%20d30%29.CNhs12836.12736-135H9	H9_Embryoid_body_cells_melanocytic_induction_day30
tpm.H9%20Embryoid%20body%20cells%2c%20melanocytic%20induction%2c%20day30%2c%20biol_rep3%20%28H9EB-3%20d30%29.CNhs12918.12834-137A8	H9_Embryoid_body_cells_melanocytic_induction_day30
tpm.H9%20Embryoid%20body%20cells%2c%20melanocytic%20induction%2c%20day34%2c%20biol_rep1%20%28H9EB-1%20d34%29.CNhs12904.12639-134G2	H9_Embryoid_body_cells_melanocytic_induction_day34
tpm.H9%20Embryoid%20body%20cells%2c%20melanocytic%20induction%2c%20day34%2c%20biol_rep2%20%28H9EB-2%20d34%29.CNhs12906.12737-135I1	H9_Embryoid_body_cells_melanocytic_induction_day34
tpm.H9%20Embryoid%20body%20cells%2c%20melanocytic%20induction%2c%20day34%2c%20biol_rep3%20%28H9EB-3%20d34%29.CNhs12919.12835-137A9	H9_Embryoid_body_cells_melanocytic_induction_day34
tpm.H9%20Embryoid%20body%20cells%2c%20melanocytic%20induction%2c%20day41%2c%20biol_rep1%20%28H9EB-1%20d41%29.CNhs12905.12640-134G3	H9_Embryoid_body_cells_melanocytic_induction_day41
tpm.H9%20Embryoid%20body%20cells%2c%20melanocytic%20induction%2c%20day41%2c%20biol_rep2%20%28H9EB-2%20d41%29.CNhs12907.12738-135I2	H9_Embryoid_body_cells_melanocytic_induction_day41
tpm.H9%20Embryoid%20body%20cells%2c%20melanocytic%20induction%2c%20day41%2c%20biol_rep3%20%28H9EB-3%20d41%29.CNhs12950.12836-137B1	H9_Embryoid_body_cells_melanocytic_induction_day41
tpm.H9%20Embryonic%20Stem%20cells%2c%20biol_rep1%20%28H9ES-1%29.CNhs11917.12626-134E7	H9_Embryonic_stem_cells
tpm.H9%20Embryonic%20Stem%20cells%2c%20biol_rep2%20%28H9ES-2%29.CNhs12824.12724-135G6	H9_Embryonic_stem_cells
tpm.H9%20Embryonic%20Stem%20cells%2c%20biol_rep3%20%28H9ES-3%29.CNhs12837.12822-136I5	H9_Embryonic_stem_cells
tpm.Hair%20Follicle%20Dermal%20Papilla%20Cells%2c%20donor1.CNhs12501.11271-116H2	Hair_Follicle_Dermal_Papilla_Cells
tpm.Hair%20Follicle%20Dermal%20Papilla%20Cells%2c%20donor2.CNhs11979.11348-117G7	Hair_Follicle_Dermal_Papilla_Cells
tpm.Hair%20Follicle%20Dermal%20Papilla%20Cells%2c%20donor3.CNhs12030.11420-118F7	Hair_Follicle_Dermal_Papilla_Cells
tpm.Hair%20Follicle%20Outer%20Root%20Sheath%20Cells%2c%20donor1.CNhs12339.11504-119G1	Hair_Follicle_Outer_Root_Sheath_Cells
tpm.Hair%20Follicle%20Outer%20Root%20Sheath%20Cells%2c%20donor2.CNhs12347.11584-120F9	Hair_Follicle_Outer_Root_Sheath_Cells
tpm.heart%20-%20mitral%20valve%2c%20adult.CNhs12855.10205-103F7	heart_mitral_valve_adult
tpm.heart%20-%20pulmonic%20valve%2c%20adult.CNhs12856.10206-103F8	heart_pulmonic_valve_adult
tpm.heart%20-%20tricuspid%20valve%2c%20adult.CNhs12857.10207-103F9	heart_tricuspid_valve_adult
tpm.heart%2c%20adult%2c%20diseased%20post-infarction%2c%20donor1.CNhs11757.10050-101G5	heart_adult_diseased_postinfarction
tpm.heart%2c%20adult%2c%20diseased%2c%20donor1.CNhs11758.10051-101G6	heart_adult_diseased
tpm.heart%2c%20adult%2c%20pool1.CNhs10621.10016-101C7	heart_adult_pool1
tpm.heart%2c%20fetal%2c%20pool1.CNhs10653.10046-101G1	heart_fetal_pool1
tpm.Hep-2%20cells%20mock%20treated%2c%20biol_rep1.CNhs13479.11898-125E8	Hep2_cells_mock_treated
tpm.Hep-2%20cells%20mock%20treated%2c%20biol_rep2.CNhs13500.11899-125E9	Hep2_cells_mock_treated
tpm.Hep-2%20cells%20mock%20treated%2c%20biol_rep3.CNhs13501.11900-125F1	Hep2_cells_mock_treated
tpm.Hep-2%20cells%20treated%20with%20Streptococci%20strain%205448%2c%20biol_rep1.CNhs13477.11890-125D9	Hep2_cells_treated_with_Streptococci_strain_5448
tpm.Hep-2%20cells%20treated%20with%20Streptococci%20strain%205448%2c%20biol_rep2.CNhs13496.11891-125E1	Hep2_cells_treated_with_Streptococci_strain_5448
tpm.Hep-2%20cells%20treated%20with%20Streptococci%20strain%205448%2c%20biol_rep3.CNhs13497.11892-125E2	Hep2_cells_treated_with_Streptococci_strain_5448
tpm.Hep-2%20cells%20treated%20with%20Streptococci%20strain%20JRS4%2c%20biol_rep1.CNhs13478.11894-125E4	Hep2_cells_treated_with_Streptococci_strain_JRS4
tpm.Hep-2%20cells%20treated%20with%20Streptococci%20strain%20JRS4%2c%20biol_rep2.CNhs13498.11895-125E5	Hep2_cells_treated_with_Streptococci_strain_JRS4
tpm.Hep-2%20cells%20treated%20with%20Streptococci%20strain%20JRS4%2c%20biol_rep3.CNhs13499.11896-125E6	Hep2_cells_treated_with_Streptococci_strain_JRS4
tpm.Hepatic%20Sinusoidal%20Endothelial%20Cells%2c%20donor1.CNhs12075.11521-119H9	Hepatic_Sinusoidal_Endothelial_Cells
tpm.Hepatic%20Sinusoidal%20Endothelial%20Cells%2c%20donor2.CNhs12092.11601-120H8	Hepatic_Sinusoidal_Endothelial_Cells
tpm.Hepatic%20Sinusoidal%20Endothelial%20Cells%2c%20donor3.CNhs12625.11682-122H8	Hepatic_Sinusoidal_Endothelial_Cells
tpm.Hepatic%20Stellate%20Cells%20%28lipocyte%29%2c%20donor1.CNhs11335.11524-119I3	Hepatic_Stellate_Cells_(lipocyte)
tpm.Hepatic%20Stellate%20Cells%20%28lipocyte%29%2c%20donor2.CNhs12093.11604-120I2	Hepatic_Stellate_Cells_(lipocyte)
tpm.Hepatic%20Stellate%20Cells%20%28lipocyte%29%2c%20donor3.CNhs12627.11685-122I2	Hepatic_Stellate_Cells_(lipocyte)
tpm.Hepatocyte%2c%20donor1.CNhs12340.11523-119I2	Hepatocyte
tpm.Hepatocyte%2c%20donor2.CNhs12349.11603-120I1	Hepatocyte
tpm.Hepatocyte%2c%20donor3.CNhs12626.11684-122I1	Hepatocyte
tpm.HES3-GFP%20Embryonic%20Stem%20cells%2c%20cardiomyocytic%20induction%2c%20day00%2c%20biol_rep1%20%28UH-1%29.CNhs13694.13364-143F7	HES3GFP_Embryonic_Stem_cells_cardiomyocytic_induction
tpm.HES3-GFP%20Embryonic%20Stem%20cells%2c%20cardiomyocytic%20induction%2c%20day00%2c%20biol_rep2%20%28UH-2%29.CNhs13695.13365-143F8	HES3GFP_Embryonic_Stem_cells_cardiomyocytic_induction
tpm.HES3-GFP%20Embryonic%20Stem%20cells%2c%20cardiomyocytic%20induction%2c%20day00%2c%20biol_rep3%20%28UH-3%29.CNhs13738.13366-143F9	HES3GFP_Embryonic_Stem_cells_cardiomyocytic_induction
tpm.HES3-GFP%20Embryonic%20Stem%20cells%2c%20cardiomyocytic%20induction%2c%20day01%2c%20biol_rep1.CNhs13653.13328-143B7	HES3GFP_Embryonic_Stem_cells_cardiomyocytic_induction_day01
tpm.HES3-GFP%20Embryonic%20Stem%20cells%2c%20cardiomyocytic%20induction%2c%20day01%2c%20biol_rep2.CNhs13712.13340-143D1	HES3GFP_Embryonic_Stem_cells_cardiomyocytic_induction_day01
tpm.HES3-GFP%20Embryonic%20Stem%20cells%2c%20cardiomyocytic%20induction%2c%20day01%2c%20biol_rep3.CNhs13725.13352-143E4	HES3GFP_Embryonic_Stem_cells_cardiomyocytic_induction_day01
tpm.HES3-GFP%20Embryonic%20Stem%20cells%2c%20cardiomyocytic%20induction%2c%20day02%2c%20biol_rep1.CNhs13654.13329-143B8	HES3GFP_Embryonic_Stem_cells_cardiomyocytic_induction_day02
tpm.HES3-GFP%20Embryonic%20Stem%20cells%2c%20cardiomyocytic%20induction%2c%20day02%2c%20biol_rep2.CNhs13714.13341-143D2	HES3GFP_Embryonic_Stem_cells_cardiomyocytic_induction_day02
tpm.HES3-GFP%20Embryonic%20Stem%20cells%2c%20cardiomyocytic%20induction%2c%20day02%2c%20biol_rep3.CNhs13726.13353-143E5	HES3GFP_Embryonic_Stem_cells_cardiomyocytic_induction_day02
tpm.HES3-GFP%20Embryonic%20Stem%20cells%2c%20cardiomyocytic%20induction%2c%20day03%2c%20biol_rep1.CNhs13655.13330-143B9	HES3GFP_Embryonic_Stem_cells_cardiomyocytic_induction_day03
tpm.HES3-GFP%20Embryonic%20Stem%20cells%2c%20cardiomyocytic%20induction%2c%20day03%2c%20biol_rep2.CNhs13715.13342-143D3	HES3GFP_Embryonic_Stem_cells_cardiomyocytic_induction_day03
tpm.HES3-GFP%20Embryonic%20Stem%20cells%2c%20cardiomyocytic%20induction%2c%20day03%2c%20biol_rep3.CNhs13727.13354-143E6	HES3GFP_Embryonic_Stem_cells_cardiomyocytic_induction_day03
tpm.HES3-GFP%20Embryonic%20Stem%20cells%2c%20cardiomyocytic%20induction%2c%20day04%2c%20biol_rep1.CNhs13656.13331-143C1	HES3GFP_Embryonic_Stem_cells_cardiomyocytic_induction_day04
tpm.HES3-GFP%20Embryonic%20Stem%20cells%2c%20cardiomyocytic%20induction%2c%20day04%2c%20biol_rep2.CNhs13716.13343-143D4	HES3GFP_Embryonic_Stem_cells_cardiomyocytic_induction_day04
tpm.HES3-GFP%20Embryonic%20Stem%20cells%2c%20cardiomyocytic%20induction%2c%20day04%2c%20biol_rep3.CNhs13728.13355-143E7	HES3GFP_Embryonic_Stem_cells_cardiomyocytic_induction_day04
tpm.HES3-GFP%20Embryonic%20Stem%20cells%2c%20cardiomyocytic%20induction%2c%20day05%2c%20biol_rep1.CNhs13657.13332-143C2	HES3GFP_Embryonic_Stem_cells_cardiomyocytic_induction_day05
tpm.HES3-GFP%20Embryonic%20Stem%20cells%2c%20cardiomyocytic%20induction%2c%20day05%2c%20biol_rep2.CNhs13717.13344-143D5	HES3GFP_Embryonic_Stem_cells_cardiomyocytic_induction_day05
tpm.HES3-GFP%20Embryonic%20Stem%20cells%2c%20cardiomyocytic%20induction%2c%20day05%2c%20biol_rep3.CNhs13729.13356-143E8	HES3GFP_Embryonic_Stem_cells_cardiomyocytic_induction_day05
tpm.HES3-GFP%20Embryonic%20Stem%20cells%2c%20cardiomyocytic%20induction%2c%20day06%2c%20biol_rep1.CNhs13658.13333-143C3	HES3GFP_Embryonic_Stem_cells_cardiomyocytic_induction_day06
tpm.HES3-GFP%20Embryonic%20Stem%20cells%2c%20cardiomyocytic%20induction%2c%20day06%2c%20biol_rep2.CNhs13718.13345-143D6	HES3GFP_Embryonic_Stem_cells_cardiomyocytic_induction_day06
tpm.HES3-GFP%20Embryonic%20Stem%20cells%2c%20cardiomyocytic%20induction%2c%20day06%2c%20biol_rep3.CNhs13730.13357-143E9	HES3GFP_Embryonic_Stem_cells_cardiomyocytic_induction_day06
tpm.HES3-GFP%20Embryonic%20Stem%20cells%2c%20cardiomyocytic%20induction%2c%20day07%2c%20biol_rep1.CNhs13659.13334-143C4	HES3GFP_Embryonic_Stem_cells_cardiomyocytic_induction_day07
tpm.HES3-GFP%20Embryonic%20Stem%20cells%2c%20cardiomyocytic%20induction%2c%20day07%2c%20biol_rep2.CNhs13719.13346-143D7	HES3GFP_Embryonic_Stem_cells_cardiomyocytic_induction_day07
tpm.HES3-GFP%20Embryonic%20Stem%20cells%2c%20cardiomyocytic%20induction%2c%20day07%2c%20biol_rep3.CNhs13731.13358-143F1	HES3GFP_Embryonic_Stem_cells_cardiomyocytic_induction_day07
tpm.HES3-GFP%20Embryonic%20Stem%20cells%2c%20cardiomyocytic%20induction%2c%20day08%2c%20biol_rep1.CNhs13660.13335-143C5	HES3GFP_Embryonic_Stem_cells_cardiomyocytic_induction_day08
tpm.HES3-GFP%20Embryonic%20Stem%20cells%2c%20cardiomyocytic%20induction%2c%20day08%2c%20biol_rep2.CNhs13720.13347-143D8	HES3GFP_Embryonic_Stem_cells_cardiomyocytic_induction_day08
tpm.HES3-GFP%20Embryonic%20Stem%20cells%2c%20cardiomyocytic%20induction%2c%20day08%2c%20biol_rep3.CNhs13732.13359-143F2	HES3GFP_Embryonic_Stem_cells_cardiomyocytic_induction_day08
tpm.HES3-GFP%20Embryonic%20Stem%20cells%2c%20cardiomyocytic%20induction%2c%20day09%2c%20biol_rep1.CNhs13661.13336-143C6	HES3GFP_Embryonic_Stem_cells_cardiomyocytic_induction_day09
tpm.HES3-GFP%20Embryonic%20Stem%20cells%2c%20cardiomyocytic%20induction%2c%20day09%2c%20biol_rep2.CNhs13721.13348-143D9	HES3GFP_Embryonic_Stem_cells_cardiomyocytic_induction_day09
tpm.HES3-GFP%20Embryonic%20Stem%20cells%2c%20cardiomyocytic%20induction%2c%20day09%2c%20biol_rep3.CNhs13733.13360-143F3	HES3GFP_Embryonic_Stem_cells_cardiomyocytic_induction_day09
tpm.HES3-GFP%20Embryonic%20Stem%20cells%2c%20cardiomyocytic%20induction%2c%20day10%2c%20biol_rep1.CNhs13662.13337-143C7	HES3GFP_Embryonic_Stem_cells_cardiomyocytic_induction_day10
tpm.HES3-GFP%20Embryonic%20Stem%20cells%2c%20cardiomyocytic%20induction%2c%20day10%2c%20biol_rep2.CNhs13722.13349-143E1	HES3GFP_Embryonic_Stem_cells_cardiomyocytic_induction_day10
tpm.HES3-GFP%20Embryonic%20Stem%20cells%2c%20cardiomyocytic%20induction%2c%20day10%2c%20biol_rep3.CNhs13734.13361-143F4	HES3GFP_Embryonic_Stem_cells_cardiomyocytic_induction_day10
tpm.HES3-GFP%20Embryonic%20Stem%20cells%2c%20cardiomyocytic%20induction%2c%20day11%2c%20biol_rep1.CNhs13710.13338-143C8	HES3GFP_Embryonic_Stem_cells_cardiomyocytic_induction_day11
tpm.HES3-GFP%20Embryonic%20Stem%20cells%2c%20cardiomyocytic%20induction%2c%20day11%2c%20biol_rep2.CNhs13723.13350-143E2	HES3GFP_Embryonic_Stem_cells_cardiomyocytic_induction_day11
tpm.HES3-GFP%20Embryonic%20Stem%20cells%2c%20cardiomyocytic%20induction%2c%20day11%2c%20biol_rep3.CNhs13735.13362-143F5	HES3GFP_Embryonic_Stem_cells_cardiomyocytic_induction_day11
tpm.HES3-GFP%20Embryonic%20Stem%20cells%2c%20cardiomyocytic%20induction%2c%20day12%2c%20biol_rep1.CNhs13711.13339-143C9	HES3GFP_Embryonic_Stem_cells_cardiomyocytic_induction_day12
tpm.HES3-GFP%20Embryonic%20Stem%20cells%2c%20cardiomyocytic%20induction%2c%20day12%2c%20biol_rep2.CNhs13724.13351-143E3	HES3GFP_Embryonic_Stem_cells_cardiomyocytic_induction_day12
tpm.HES3-GFP%20Embryonic%20Stem%20cells%2c%20cardiomyocytic%20induction%2c%20day12%2c%20biol_rep3.CNhs13736.13363-143F6	HES3GFP_Embryonic_Stem_cells_cardiomyocytic_induction_day12
tpm.hippocampus%20-%20adult%2c%20donor10196.CNhs13795.10169-103B7	hippocampus_adult
tpm.hippocampus%2c%20adult%2c%20donor10252.CNhs12312.10153-102I9	hippocampus_adult
tpm.hippocampus%2c%20adult%2c%20donor10258.CNhs14227.10374-105G5	hippocampus_adult
tpm.hippocampus%2c%20newborn%2c%20donor10223.CNhs14081.10363-105F3	hippocampus_newborn
tpm.hIPS%20%2bCCl2%2c%20biol_rep1.CNhs14217.14383-156B9	hIPS_CCl2
tpm.hIPS%20%2bCCl2%2c%20biol_rep2.CNhs14218.14384-156C1	hIPS_CCl2
tpm.hIPS%20%2bCCl2%2c%20biol_rep3.CNhs14219.14385-156C2	hIPS_CCl2
tpm.hIPS%2c%20biol_rep1.CNhs14214.14380-156B6	hIPS
tpm.hIPS%2c%20biol_rep2.CNhs14215.14381-156B7	hIPS
tpm.hIPS%2c%20biol_rep3.CNhs14216.14382-156B8	hIPS
tpm.immature%20langerhans%20cells%2c%20donor1.CNhs13537.11904-125F5	immature_langerhans_cells
tpm.immature%20langerhans%20cells%2c%20donor2.CNhs13480.11905-125F6	immature_langerhans_cells
tpm.insula%2c%20adult%2c%20pool1.CNhs10646.10039-101F3	insula_adult_pool1
tpm.Intestinal%20epithelial%20cells%20%28polarized%29%2c%20donor1.CNhs10875.11246-116E4	intestinal_epithelial_cells_polarised
tpm.iPS%20differentiation%20to%20neuron%2c%20control%20donor%20C11-CRL2429%2c%20day00%2c%20rep1.CNhs14045.13421-144D1	iPS_differentiation_to_neuron_control_donor_C11CRL2429_day00
tpm.iPS%20differentiation%20to%20neuron%2c%20control%20donor%20C11-CRL2429%2c%20day00%2c%20rep2.CNhs13822.13425-144D5	iPS_differentiation_to_neuron_control_donor_C11CRL2429_day00
tpm.iPS%20differentiation%20to%20neuron%2c%20control%20donor%20C11-CRL2429%2c%20day00%2c%20rep3.CNhs14049.13429-144D9	iPS_differentiation_to_neuron_control_donor_C11CRL2429_day00
tpm.iPS%20differentiation%20to%20neuron%2c%20control%20donor%20C11-CRL2429%2c%20day06%2c%20rep1.CNhs14046.13422-144D2	iPS_differentiation_to_neuron_control_donor_C11CRL2429_day06
tpm.iPS%20differentiation%20to%20neuron%2c%20control%20donor%20C11-CRL2429%2c%20day06%2c%20rep2.CNhs13823.13426-144D6	iPS_differentiation_to_neuron_control_donor_C11CRL2429_day06
tpm.iPS%20differentiation%20to%20neuron%2c%20control%20donor%20C11-CRL2429%2c%20day06%2c%20rep3.CNhs14050.13430-144E1	iPS_differentiation_to_neuron_control_donor_C11CRL2429_day06
tpm.iPS%20differentiation%20to%20neuron%2c%20control%20donor%20C11-CRL2429%2c%20day12%2c%20rep1.CNhs14047.13423-144D3	iPS_differentiation_to_neuron_control_donor_C11CRL2429_day12
tpm.iPS%20differentiation%20to%20neuron%2c%20control%20donor%20C11-CRL2429%2c%20day12%2c%20rep2.CNhs13824.13427-144D7	iPS_differentiation_to_neuron_control_donor_C11CRL2429_day12
tpm.iPS%20differentiation%20to%20neuron%2c%20control%20donor%20C11-CRL2429%2c%20day12%2c%20rep3.CNhs14051.13431-144E2	iPS_differentiation_to_neuron_control_donor_C11CRL2429_day12
tpm.iPS%20differentiation%20to%20neuron%2c%20control%20donor%20C11-CRL2429%2c%20day18%2c%20rep1.CNhs13916.13424-144D4	iPS_differentiation_to_neuron_control_donor_C11CRL2429_day18
tpm.iPS%20differentiation%20to%20neuron%2c%20control%20donor%20C11-CRL2429%2c%20day18%2c%20rep2.CNhs13825.13428-144D8	iPS_differentiation_to_neuron_control_donor_C11CRL2429_day18
tpm.iPS%20differentiation%20to%20neuron%2c%20control%20donor%20C11-CRL2429%2c%20day18%2c%20rep3.CNhs13917.13432-144E3	iPS_differentiation_to_neuron_control_donor_C11CRL2429_day18
tpm.iPS%20differentiation%20to%20neuron%2c%20control%20donor%20C32-CRL1502%2c%20day00%2c%20rep1.CNhs13826.13433-144E4	iPS_differentiation_to_neuron_control_donor_C32CRL1502_day00
tpm.iPS%20differentiation%20to%20neuron%2c%20control%20donor%20C32-CRL1502%2c%20day00%2c%20rep2.CNhs13839.13437-144E8	iPS_differentiation_to_neuron_control_donor_C32CRL1502_day00
tpm.iPS%20differentiation%20to%20neuron%2c%20control%20donor%20C32-CRL1502%2c%20day00%2c%20rep3.CNhs14052.13441-144F3	iPS_differentiation_to_neuron_control_donor_C32CRL1502_day00
tpm.iPS%20differentiation%20to%20neuron%2c%20control%20donor%20C32-CRL1502%2c%20day06%2c%20rep1.CNhs13827.13434-144E5	iPS_differentiation_to_neuron_control_donor_C32CRL1502_day06
tpm.iPS%20differentiation%20to%20neuron%2c%20control%20donor%20C32-CRL1502%2c%20day06%2c%20rep2.CNhs13840.13438-144E9	iPS_differentiation_to_neuron_control_donor_C32CRL1502_day06
tpm.iPS%20differentiation%20to%20neuron%2c%20control%20donor%20C32-CRL1502%2c%20day06%2c%20rep3.CNhs14053.13442-144F4	iPS_differentiation_to_neuron_control_donor_C32CRL1502_day06
tpm.iPS%20differentiation%20to%20neuron%2c%20control%20donor%20C32-CRL1502%2c%20day12%2c%20rep1.CNhs13828.13435-144E6	iPS_differentiation_to_neuron_control_donor_C32CRL1502_day12
tpm.iPS%20differentiation%20to%20neuron%2c%20control%20donor%20C32-CRL1502%2c%20day12%2c%20rep2.CNhs13841.13439-144F1	iPS_differentiation_to_neuron_control_donor_C32CRL1502_day12
tpm.iPS%20differentiation%20to%20neuron%2c%20control%20donor%20C32-CRL1502%2c%20day12%2c%20rep3.CNhs14054.13443-144F5	iPS_differentiation_to_neuron_control_donor_C32CRL1502_day12
tpm.iPS%20differentiation%20to%20neuron%2c%20control%20donor%20C32-CRL1502%2c%20day18%2c%20rep1.CNhs13829.13436-144E7	iPS_differentiation_to_neuron_control_donor_C32CRL1502_day18
tpm.iPS%20differentiation%20to%20neuron%2c%20control%20donor%20C32-CRL1502%2c%20day18%2c%20rep2.CNhs13842.13440-144F2	iPS_differentiation_to_neuron_control_donor_C32CRL1502_day18
tpm.iPS%20differentiation%20to%20neuron%2c%20control%20donor%20C32-CRL1502%2c%20day18%2c%20rep3.CNhs14055.13444-144F6	iPS_differentiation_to_neuron_control_donor_C32CRL1502_day18
tpm.iPS%20differentiation%20to%20neuron%2c%20down-syndrome%20donor%20C11-CCL54%2c%20day00%2c%20rep1.CNhs13830.13445-144F7	iPS_differentiation_to_neuron_downsyndrome_donor_C11CCL54_day00
tpm.iPS%20differentiation%20to%20neuron%2c%20down-syndrome%20donor%20C11-CCL54%2c%20day00%2c%20rep2.CNhs13843.13449-144G2	iPS_differentiation_to_neuron_downsyndrome_donor_C11CCL54_day00
tpm.iPS%20differentiation%20to%20neuron%2c%20down-syndrome%20donor%20C11-CCL54%2c%20day00%2c%20rep3.CNhs14056.13453-144G6	iPS_differentiation_to_neuron_downsyndrome_donor_C11CCL54_day00
tpm.iPS%20differentiation%20to%20neuron%2c%20down-syndrome%20donor%20C11-CCL54%2c%20day06%2c%20rep1.CNhs13831.13446-144F8	iPS_differentiation_to_neuron_downsyndrome_donor_C11CCL54_day06
tpm.iPS%20differentiation%20to%20neuron%2c%20down-syndrome%20donor%20C11-CCL54%2c%20day06%2c%20rep2.CNhs13844.13450-144G3	iPS_differentiation_to_neuron_downsyndrome_donor_C11CCL54_day06
tpm.iPS%20differentiation%20to%20neuron%2c%20down-syndrome%20donor%20C11-CCL54%2c%20day06%2c%20rep3.CNhs14057.13454-144G7	iPS_differentiation_to_neuron_downsyndrome_donor_C11CCL54_day06
tpm.iPS%20differentiation%20to%20neuron%2c%20down-syndrome%20donor%20C11-CCL54%2c%20day12%2c%20rep1.CNhs13832.13447-144F9	iPS_differentiation_to_neuron_downsyndrome_donor_C11CCL54_day12
tpm.iPS%20differentiation%20to%20neuron%2c%20down-syndrome%20donor%20C11-CCL54%2c%20day12%2c%20rep2.CNhs13845.13451-144G4	iPS_differentiation_to_neuron_downsyndrome_donor_C11CCL54_day12
tpm.iPS%20differentiation%20to%20neuron%2c%20down-syndrome%20donor%20C11-CCL54%2c%20day12%2c%20rep3.CNhs14058.13455-144G8	iPS_differentiation_to_neuron_downsyndrome_donor_C11CCL54_day12
tpm.iPS%20differentiation%20to%20neuron%2c%20down-syndrome%20donor%20C11-CCL54%2c%20day18%2c%20rep1.CNhs13833.13448-144G1	iPS_differentiation_to_neuron_downsyndrome_donor_C11CCL54_day18
tpm.iPS%20differentiation%20to%20neuron%2c%20down-syndrome%20donor%20C11-CCL54%2c%20day18%2c%20rep2.CNhs13846.13452-144G5	iPS_differentiation_to_neuron_downsyndrome_donor_C11CCL54_day18
tpm.iPS%20differentiation%20to%20neuron%2c%20down-syndrome%20donor%20C11-CCL54%2c%20day18%2c%20rep3.CNhs14059.13456-144G9	iPS_differentiation_to_neuron_downsyndrome_donor_C11CCL54_day18
tpm.iPS%20differentiation%20to%20neuron%2c%20down-syndrome%20donor%20C18-CCL54%2c%20day00%2c%20rep1.CNhs13835.13457-144H1	iPS_differentiation_to_neuron_downsyndrome_donor_C18CCL54_day00
tpm.iPS%20differentiation%20to%20neuron%2c%20down-syndrome%20donor%20C18-CCL54%2c%20day00%2c%20rep2.CNhs14060.13461-144H5	iPS_differentiation_to_neuron_downsyndrome_donor_C18CCL54_day00
tpm.iPS%20differentiation%20to%20neuron%2c%20down-syndrome%20donor%20C18-CCL54%2c%20day00%2c%20rep3.CNhs14063.13465-144H9	iPS_differentiation_to_neuron_downsyndrome_donor_C18CCL54_day00
tpm.iPS%20differentiation%20to%20neuron%2c%20down-syndrome%20donor%20C18-CCL54%2c%20day06%2c%20rep1.CNhs13836.13458-144H2	iPS_differentiation_to_neuron_downsyndrome_donor_C18CCL54_day06
tpm.iPS%20differentiation%20to%20neuron%2c%20down-syndrome%20donor%20C18-CCL54%2c%20day06%2c%20rep2.CNhs14061.13462-144H6	iPS_differentiation_to_neuron_downsyndrome_donor_C18CCL54_day06
tpm.iPS%20differentiation%20to%20neuron%2c%20down-syndrome%20donor%20C18-CCL54%2c%20day06%2c%20rep3.CNhs14064.13466-144I1	iPS_differentiation_to_neuron_downsyndrome_donor_C18CCL54_day06
tpm.iPS%20differentiation%20to%20neuron%2c%20down-syndrome%20donor%20C18-CCL54%2c%20day12%2c%20rep1.CNhs13837.13459-144H3	iPS_differentiation_to_neuron_downsyndrome_donor_C18CCL54_day12
tpm.iPS%20differentiation%20to%20neuron%2c%20down-syndrome%20donor%20C18-CCL54%2c%20day12%2c%20rep2.CNhs14062.13463-144H7	iPS_differentiation_to_neuron_downsyndrome_donor_C18CCL54_day12
tpm.iPS%20differentiation%20to%20neuron%2c%20down-syndrome%20donor%20C18-CCL54%2c%20day12%2c%20rep3.CNhs14065.13467-144I2	iPS_differentiation_to_neuron_downsyndrome_donor_C18CCL54_day12
tpm.iPS%20differentiation%20to%20neuron%2c%20down-syndrome%20donor%20C18-CCL54%2c%20day18%2c%20rep1.CNhs13838.13460-144H4	iPS_differentiation_to_neuron_downsyndrome_donor_C18CCL54_day18
tpm.iPS%20differentiation%20to%20neuron%2c%20down-syndrome%20donor%20C18-CCL54%2c%20day18%2c%20rep2.CNhs13922.13464-144H8	iPS_differentiation_to_neuron_downsyndrome_donor_C18CCL54_day18
tpm.iPS%20differentiation%20to%20neuron%2c%20down-syndrome%20donor%20C18-CCL54%2c%20day18%2c%20rep3.CNhs14066.13468-144I3	iPS_differentiation_to_neuron_downsyndrome_donor_C18CCL54_day18
tpm.Iris%20Pigment%20Epithelial%20Cells%2c%20donor1.CNhs12596.11530-119I9	Iris_Pigment_Epithelial_Cells
tpm.K562%20erythroblastic%20leukemia%20response%20to%20hemin%2c%2000hr00min%2c%20biol_rep1.CNhs12458.13079-140B1	K562_erythroblastic_leukemia_response_to_hemin_00hr00min
tpm.K562%20erythroblastic%20leukemia%20response%20to%20hemin%2c%2000hr00min%2c%20biol_rep2.CNhs12684.13145-140I4	K562_erythroblastic_leukemia_response_to_hemin_00hr00min
tpm.K562%20erythroblastic%20leukemia%20response%20to%20hemin%2c%2000hr00min%2c%20biol_rep3.CNhs12786.13211-141G7	K562_erythroblastic_leukemia_response_to_hemin_00hr00min
tpm.K562%20erythroblastic%20leukemia%20response%20to%20hemin%2c%2000hr15min%2c%20biol_rep1.CNhs12459.13080-140B2	K562_erythroblastic_leukemia_response_to_hemin_00hr15min
tpm.K562%20erythroblastic%20leukemia%20response%20to%20hemin%2c%2000hr15min%2c%20biol_rep2.CNhs12686.13146-140I5	K562_erythroblastic_leukemia_response_to_hemin_00hr15min
tpm.K562%20erythroblastic%20leukemia%20response%20to%20hemin%2c%2000hr15min%2c%20biol_rep3.CNhs12787.13212-141G8	K562_erythroblastic_leukemia_response_to_hemin_00hr15min
tpm.K562%20erythroblastic%20leukemia%20response%20to%20hemin%2c%2000hr30min%2c%20biol_rep1.CNhs12460.13081-140B3	K562_erythroblastic_leukemia_response_to_hemin_00hr30min
tpm.K562%20erythroblastic%20leukemia%20response%20to%20hemin%2c%2000hr30min%2c%20biol_rep2.CNhs12687.13147-140I6	K562_erythroblastic_leukemia_response_to_hemin_00hr30min
tpm.K562%20erythroblastic%20leukemia%20response%20to%20hemin%2c%2000hr30min%2c%20biol_rep3.CNhs12788.13213-141G9	K562_erythroblastic_leukemia_response_to_hemin_00hr30min
tpm.K562%20erythroblastic%20leukemia%20response%20to%20hemin%2c%2000hr45min%2c%20biol_rep1.CNhs12461.13082-140B4	K562_erythroblastic_leukemia_response_to_hemin_00hr45min
tpm.K562%20erythroblastic%20leukemia%20response%20to%20hemin%2c%2000hr45min%2c%20biol_rep2.CNhs12688.13148-140I7	K562_erythroblastic_leukemia_response_to_hemin_00hr45min
tpm.K562%20erythroblastic%20leukemia%20response%20to%20hemin%2c%2000hr45min%2c%20biol_rep3.CNhs12789.13214-141H1	K562_erythroblastic_leukemia_response_to_hemin_00hr45min
tpm.K562%20erythroblastic%20leukemia%20response%20to%20hemin%2c%2001hr00min%2c%20biol_rep1.CNhs12462.13083-140B5	K562_erythroblastic_leukemia_response_to_hemin_01hr00min
tpm.K562%20erythroblastic%20leukemia%20response%20to%20hemin%2c%2001hr00min%2c%20biol_rep2.CNhs12689.13149-140I8	K562_erythroblastic_leukemia_response_to_hemin_01hr00min
tpm.K562%20erythroblastic%20leukemia%20response%20to%20hemin%2c%2001hr00min%2c%20biol_rep3.CNhs12790.13215-141H2	K562_erythroblastic_leukemia_response_to_hemin_01hr00min
tpm.K562%20erythroblastic%20leukemia%20response%20to%20hemin%2c%2001hr20min%2c%20biol_rep1.CNhs12463.13084-140B6	K562_erythroblastic_leukemia_response_to_hemin_01hr20min
tpm.K562%20erythroblastic%20leukemia%20response%20to%20hemin%2c%2001hr20min%2c%20biol_rep2.CNhs12690.13150-140I9	K562_erythroblastic_leukemia_response_to_hemin_01hr20min
tpm.K562%20erythroblastic%20leukemia%20response%20to%20hemin%2c%2001hr20min%2c%20biol_rep3.CNhs12791.13216-141H3	K562_erythroblastic_leukemia_response_to_hemin_01hr20min
tpm.K562%20erythroblastic%20leukemia%20response%20to%20hemin%2c%2001hr40min%2c%20biol_rep1.CNhs12464.13085-140B7	K562_erythroblastic_leukemia_response_to_hemin_01hr40min
tpm.K562%20erythroblastic%20leukemia%20response%20to%20hemin%2c%2001hr40min%2c%20biol_rep2.CNhs12691.13151-141A1	K562_erythroblastic_leukemia_response_to_hemin_01hr40min
tpm.K562%20erythroblastic%20leukemia%20response%20to%20hemin%2c%2001hr40min%2c%20biol_rep3.CNhs12792.13217-141H4	K562_erythroblastic_leukemia_response_to_hemin_01hr40min
tpm.K562%20erythroblastic%20leukemia%20response%20to%20hemin%2c%2002hr00min%2c%20biol_rep1.CNhs12737.13086-140B8	K562_erythroblastic_leukemia_response_to_hemin_02hr00min
tpm.K562%20erythroblastic%20leukemia%20response%20to%20hemin%2c%2002hr00min%2c%20biol_rep2.CNhs12692.13152-141A2	K562_erythroblastic_leukemia_response_to_hemin_02hr00min
tpm.K562%20erythroblastic%20leukemia%20response%20to%20hemin%2c%2002hr00min%2c%20biol_rep3.CNhs12794.13218-141H5	K562_erythroblastic_leukemia_response_to_hemin_02hr00min
tpm.K562%20erythroblastic%20leukemia%20response%20to%20hemin%2c%2002hr30min%2c%20biol_rep1.CNhs12465.13087-140B9	K562_erythroblastic_leukemia_response_to_hemin_02hr30min
tpm.K562%20erythroblastic%20leukemia%20response%20to%20hemin%2c%2002hr30min%2c%20biol_rep2.CNhs12693.13153-141A3	K562_erythroblastic_leukemia_response_to_hemin_02hr30min
tpm.K562%20erythroblastic%20leukemia%20response%20to%20hemin%2c%2002hr30min%2c%20biol_rep3.CNhs12795.13219-141H6	K562_erythroblastic_leukemia_response_to_hemin_02hr30min
tpm.K562%20erythroblastic%20leukemia%20response%20to%20hemin%2c%2003hr00min%2c%20biol_rep1.CNhs12466.13088-140C1	K562_erythroblastic_leukemia_response_to_hemin_03hr00min
tpm.K562%20erythroblastic%20leukemia%20response%20to%20hemin%2c%2003hr00min%2c%20biol_rep2.CNhs12694.13154-141A4	K562_erythroblastic_leukemia_response_to_hemin_03hr00min
tpm.K562%20erythroblastic%20leukemia%20response%20to%20hemin%2c%2003hr00min%2c%20biol_rep3.CNhs12796.13220-141H7	K562_erythroblastic_leukemia_response_to_hemin_03hr00min
tpm.K562%20erythroblastic%20leukemia%20response%20to%20hemin%2c%2003hr30min%2c%20biol_rep1.CNhs12467.13089-140C2	K562_erythroblastic_leukemia_response_to_hemin_03hr30min
tpm.K562%20erythroblastic%20leukemia%20response%20to%20hemin%2c%2003hr30min%2c%20biol_rep2.CNhs12695.13155-141A5	K562_erythroblastic_leukemia_response_to_hemin_03hr30min
tpm.K562%20erythroblastic%20leukemia%20response%20to%20hemin%2c%2003hr30min%2c%20biol_rep3.CNhs12797.13221-141H8	K562_erythroblastic_leukemia_response_to_hemin_03hr30min
tpm.K562%20erythroblastic%20leukemia%20response%20to%20hemin%2c%2004hr%2c%20biol_rep1.CNhs12468.13090-140C3	K562_erythroblastic_leukemia_response_to_hemin_04hr
tpm.K562%20erythroblastic%20leukemia%20response%20to%20hemin%2c%2004hr%2c%20biol_rep2.CNhs12696.13156-141A6	K562_erythroblastic_leukemia_response_to_hemin_04hr
tpm.K562%20erythroblastic%20leukemia%20response%20to%20hemin%2c%2004hr%2c%20biol_rep3.CNhs12798.13222-141H9	K562_erythroblastic_leukemia_response_to_hemin_04hr
tpm.K562%20erythroblastic%20leukemia%20response%20to%20hemin%2c%2006hr%2c%20biol_rep1.CNhs12469.13091-140C4	K562_erythroblastic_leukemia_response_to_hemin_06hr
tpm.K562%20erythroblastic%20leukemia%20response%20to%20hemin%2c%2006hr%2c%20biol_rep2.CNhs12697.13157-141A7	K562_erythroblastic_leukemia_response_to_hemin_06hr
tpm.K562%20erythroblastic%20leukemia%20response%20to%20hemin%2c%2006hr%2c%20biol_rep3.CNhs12799.13223-141I1	K562_erythroblastic_leukemia_response_to_hemin_06hr
tpm.K562%20erythroblastic%20leukemia%20response%20to%20hemin%2c%2012hr%2c%20biol_rep1.CNhs12470.13092-140C5	K562_erythroblastic_leukemia_response_to_hemin_12hr
tpm.K562%20erythroblastic%20leukemia%20response%20to%20hemin%2c%2012hr%2c%20biol_rep2.CNhs12698.13158-141A8	K562_erythroblastic_leukemia_response_to_hemin_12hr
tpm.K562%20erythroblastic%20leukemia%20response%20to%20hemin%2c%2012hr%2c%20biol_rep3.CNhs12800.13224-141I2	K562_erythroblastic_leukemia_response_to_hemin_12hr
tpm.K562%20erythroblastic%20leukemia%20response%20to%20hemin%2c%2024hr%2c%20biol_rep1.CNhs12471.13093-140C6	K562_erythroblastic_leukemia_response_to_hemin_24hr
tpm.K562%20erythroblastic%20leukemia%20response%20to%20hemin%2c%2024hr%2c%20biol_rep2.CNhs12699.13159-141A9	K562_erythroblastic_leukemia_response_to_hemin_24hr
tpm.K562%20erythroblastic%20leukemia%20response%20to%20hemin%2c%2024hr%2c%20biol_rep3.CNhs12801.13225-141I3	K562_erythroblastic_leukemia_response_to_hemin_24hr
tpm.K562%20erythroblastic%20leukemia%20response%20to%20hemin%2c%20day02%2c%20biol_rep1.CNhs12472.13094-140C7	K562_erythroblastic_leukemia_response_to_hemin_day02
tpm.K562%20erythroblastic%20leukemia%20response%20to%20hemin%2c%20day02%2c%20biol_rep2.CNhs12700.13160-141B1	K562_erythroblastic_leukemia_response_to_hemin_day02
tpm.K562%20erythroblastic%20leukemia%20response%20to%20hemin%2c%20day02%2c%20biol_rep3.CNhs12802.13226-141I4	K562_erythroblastic_leukemia_response_to_hemin_day02
tpm.K562%20erythroblastic%20leukemia%20response%20to%20hemin%2c%20day03%2c%20biol_rep1.CNhs12473.13095-140C8	K562_erythroblastic_leukemia_response_to_hemin_day03
tpm.K562%20erythroblastic%20leukemia%20response%20to%20hemin%2c%20day03%2c%20biol_rep2.CNhs12701.13161-141B2	K562_erythroblastic_leukemia_response_to_hemin_day03
tpm.K562%20erythroblastic%20leukemia%20response%20to%20hemin%2c%20day03%2c%20biol_rep3.CNhs12803.13227-141I5	K562_erythroblastic_leukemia_response_to_hemin_day03
tpm.K562%20erythroblastic%20leukemia%20response%20to%20hemin%2c%20day04%2c%20biol_rep1.CNhs12474.13096-140C9	K562_erythroblastic_leukemia_response_to_hemin_day04
tpm.K562%20erythroblastic%20leukemia%20response%20to%20hemin%2c%20day04%2c%20biol_rep2.CNhs12702.13162-141B3	K562_erythroblastic_leukemia_response_to_hemin_day04
tpm.K562%20erythroblastic%20leukemia%20response%20to%20hemin%2c%20day04%2c%20biol_rep3.CNhs12804.13228-141I6	K562_erythroblastic_leukemia_response_to_hemin_day04
tpm.Keratinocyte%20-%20epidermal%2c%20donor1.CNhs11064.11272-116H3	Keratinocyte_epidermal
tpm.Keratinocyte%20-%20epidermal%2c%20donor2.CNhs11381.11349-117G8	Keratinocyte_epidermal
tpm.Keratinocyte%20-%20epidermal%2c%20donor3.CNhs12031.11421-118F8	Keratinocyte_epidermal
tpm.Keratinocyte%20-%20oral%2c%20donor1.CNhs10879.11251-116E9	Keratinocyte_oral
tpm.Keratocytes%2c%20donor1.CNhs11337.11527-119I6	Keratocytes
tpm.Keratocytes%2c%20donor2.CNhs12095.11607-120I5	Keratocytes
tpm.Keratocytes%2c%20donor3.CNhs12921.11688-122I5	Keratocytes
tpm.kidney%2c%20adult%2c%20pool1.CNhs10622.10017-101C8	kidney_adult_pool1
tpm.kidney%2c%20fetal%2c%20pool1.CNhs10652.10045-101F9	kidney_fetal_pool1
tpm.left%20atrium%2c%20adult%2c%20donor1.CNhs11790.10079-102A7	left_atrium_adult
tpm.left%20ventricle%2c%20adult%2c%20donor1.CNhs11789.10078-102A6	left_ventricle_adult
tpm.Lens%20Epithelial%20Cells%2c%20donor1.CNhs12342.11529-119I8	Lens_Epithelial_Cells
tpm.Lens%20Epithelial%20Cells%2c%20donor2.CNhs12568.11609-120I7	Lens_Epithelial_Cells
tpm.Lens%20Epithelial%20Cells%2c%20donor3.CNhs12572.11690-122I7	Lens_Epithelial_Cells
tpm.liver%2c%20adult%2c%20pool1.CNhs10624.10018-101C9	liver_adult_pool1
tpm.liver%2c%20fetal%2c%20pool1.CNhs11798.10086-102B5	liver_fetal_pool1
tpm.locus%20coeruleus%20-%20adult%2c%20donor10196.CNhs13808.10182-103D2	locus_coeruleus_adult
tpm.locus%20coeruleus%2c%20adult%2c%20donor10252.CNhs12322.10165-103B3	locus_coeruleus_adult
tpm.locus%20coeruleus%2c%20adult%2c%20donor10258.CNhs14550.10375-105G6	locus_coeruleus_adult
tpm.locus%20coeruleus%2c%20newborn%2c%20donor10223.CNhs14080.10362-105F2	locus_coeruleus_newborn
tpm.lung%2c%20adult%2c%20pool1.CNhs10625.10019-101D1	lung_adult_pool1
tpm.lung%2c%20fetal%2c%20donor1.CNhs11680.10068-101I5	lung_fetal
tpm.lung%2c%20right%20lower%20lobe%2c%20adult%2c%20donor1.CNhs11786.10075-102A3	lung_right_lower_lobe_adult
tpm.lymph%20node%2c%20adult%2c%20donor1.CNhs11788.10077-102A5	lymph_node_adult
tpm.Lymphatic%20Endothelial%20cells%20response%20to%20VEGFC%2c%2000hr00min%2c%20biol_rep1%20%28MM%20XIX%20-%201%29.CNhs11936.12260-130A1	lymph_endothelial_cells_VEGF_00hr00min
tpm.Lymphatic%20Endothelial%20cells%20response%20to%20VEGFC%2c%2000hr00min%2c%20biol_rep2%20%28MM%20XIV%20-%201%29.CNhs13157.12382-131E6	lymph_endothelial_cells_VEGF_00hr00min
tpm.Lymphatic%20Endothelial%20cells%20response%20to%20VEGFC%2c%2000hr00min%2c%20biol_rep3%20%28MM%20XXII%20-%201%20%29.CNhs13276.12504-133A2	lymph_endothelial_cells_VEGF_00hr00min
tpm.Lymphatic%20Endothelial%20cells%20response%20to%20VEGFC%2c%2000hr15min%2c%20biol_rep1%20%28MM%20XIX%20-%202%29.CNhs13100.12261-130A2	lymph_endothelial_cells_VEGF_00hr15min
tpm.Lymphatic%20Endothelial%20cells%20response%20to%20VEGFC%2c%2000hr15min%2c%20biol_rep2%20%28MM%20XIV%20-%202%29.CNhs13158.12383-131E7	lymph_endothelial_cells_VEGF_00hr15min
tpm.Lymphatic%20Endothelial%20cells%20response%20to%20VEGFC%2c%2000hr15min%2c%20biol_rep3%20%28MM%20XXII%20-%202%29.CNhs13277.12505-133A3	lymph_endothelial_cells_VEGF_00hr15min
tpm.Lymphatic%20Endothelial%20cells%20response%20to%20VEGFC%2c%2000hr30min%2c%20biol_rep1%20%28MM%20XIX%20-%203%29.CNhs13101.12262-130A3	lymph_endothelial_cells_VEGF_00hr30min
tpm.Lymphatic%20Endothelial%20cells%20response%20to%20VEGFC%2c%2000hr30min%2c%20biol_rep2%20%28MM%20XIV%20-%203%29.CNhs13159.12384-131E8	lymph_endothelial_cells_VEGF_00hr30min
tpm.Lymphatic%20Endothelial%20cells%20response%20to%20VEGFC%2c%2000hr30min%2c%20biol_rep3%20%28MM%20XXII%20-%203%29.CNhs13278.12506-133A4	lymph_endothelial_cells_VEGF_00hr30min
tpm.Lymphatic%20Endothelial%20cells%20response%20to%20VEGFC%2c%2000hr45min%2c%20biol_rep1%20%28MM%20XIX%20-%204%29.CNhs13102.12263-130A4	lymph_endothelial_cells_VEGF_00hr45min
tpm.Lymphatic%20Endothelial%20cells%20response%20to%20VEGFC%2c%2000hr45min%2c%20biol_rep2%20%28MM%20XIV%20-%204%29.CNhs13160.12385-131E9	lymph_endothelial_cells_VEGF_00hr45min
tpm.Lymphatic%20Endothelial%20cells%20response%20to%20VEGFC%2c%2000hr45min%2c%20biol_rep3%20%28MM%20XXII%20-%204%29.CNhs13279.12507-133A5	lymph_endothelial_cells_VEGF_00hr45min
tpm.Lymphatic%20Endothelial%20cells%20response%20to%20VEGFC%2c%2001hr00min%2c%20biol_rep1%20%28MM%20XIX%20-%205%29.CNhs13103.12264-130A5	lymph_endothelial_cells_VEGF_01hr00min
tpm.Lymphatic%20Endothelial%20cells%20response%20to%20VEGFC%2c%2001hr00min%2c%20biol_rep2%20%28MM%20XIV%20-%205%29.CNhs13161.12386-131F1	lymph_endothelial_cells_VEGF_01hr00min
tpm.Lymphatic%20Endothelial%20cells%20response%20to%20VEGFC%2c%2001hr00min%2c%20biol_rep3%20%28MM%20XXII%20-%205%29.CNhs13280.12508-133A6	lymph_endothelial_cells_VEGF_01hr00min
tpm.Lymphatic%20Endothelial%20cells%20response%20to%20VEGFC%2c%2001hr20min%2c%20biol_rep1%20%28MM%20XIX%20-%206%29.CNhs13104.12265-130A6	lymph_endothelial_cells_VEGF_01hr20min
tpm.Lymphatic%20Endothelial%20cells%20response%20to%20VEGFC%2c%2001hr20min%2c%20biol_rep2%20%28MM%20XIV%20-%206%29.CNhs13162.12387-131F2	lymph_endothelial_cells_VEGF_01hr20min
tpm.Lymphatic%20Endothelial%20cells%20response%20to%20VEGFC%2c%2001hr20min%2c%20biol_rep3%20%28MM%20XXII%20-%206%29.CNhs13281.12509-133A7	lymph_endothelial_cells_VEGF_01hr20min
tpm.Lymphatic%20Endothelial%20cells%20response%20to%20VEGFC%2c%2001hr40min%2c%20biol_rep1%20%28MM%20XIX%20-%207%29.CNhs13105.12266-130A7	lymph_endothelial_cells_VEGF_01hr40min
tpm.Lymphatic%20Endothelial%20cells%20response%20to%20VEGFC%2c%2001hr40min%2c%20biol_rep2%20%28MM%20XIV%20-%207%29.CNhs13163.12388-131F3	lymph_endothelial_cells_VEGF_01hr40min
tpm.Lymphatic%20Endothelial%20cells%20response%20to%20VEGFC%2c%2001hr40min%2c%20biol_rep3%20%28MM%20XXII%20-%207%29.CNhs13282.12510-133A8	lymph_endothelial_cells_VEGF_01hr40min
tpm.Lymphatic%20Endothelial%20cells%20response%20to%20VEGFC%2c%2002hr00min%2c%20biol_rep1%20%28MM%20XIX%20-%208%29.CNhs13106.12267-130A8	lymph_endothelial_cells_VEGF_02hr00min
tpm.Lymphatic%20Endothelial%20cells%20response%20to%20VEGFC%2c%2002hr00min%2c%20biol_rep2%20%28MM%20XIV%20-%208%29.CNhs13164.12389-131F4	lymph_endothelial_cells_VEGF_02hr00min
tpm.Lymphatic%20Endothelial%20cells%20response%20to%20VEGFC%2c%2002hr00min%2c%20biol_rep3%20%28MM%20XXII%20-%208%29.CNhs13283.12511-133A9	lymph_endothelial_cells_VEGF_02hr00min
tpm.Lymphatic%20Endothelial%20cells%20response%20to%20VEGFC%2c%2002hr30min%2c%20biol_rep1%20%28MM%20XIX%20-%209%29.CNhs13107.12268-130A9	lymph_endothelial_cells_VEGF_02hr30min
tpm.Lymphatic%20Endothelial%20cells%20response%20to%20VEGFC%2c%2002hr30min%2c%20biol_rep2%20%28MM%20XIV%20-%209%29.CNhs13165.12390-131F5	lymph_endothelial_cells_VEGF_02hr30min
tpm.Lymphatic%20Endothelial%20cells%20response%20to%20VEGFC%2c%2002hr30min%2c%20biol_rep3%20%28MM%20XXII%20-%209%29.CNhs13284.12512-133B1	lymph_endothelial_cells_VEGF_02hr30min
tpm.Lymphatic%20Endothelial%20cells%20response%20to%20VEGFC%2c%2003hr00min%2c%20biol_rep1%20%28MM%20XIX%20-%2010%29.CNhs13108.12269-130B1	lymph_endothelial_cells_VEGF_03hr00min
tpm.Lymphatic%20Endothelial%20cells%20response%20to%20VEGFC%2c%2003hr00min%2c%20biol_rep2%20%28MM%20XIV%20-%2010%29.CNhs13166.12391-131F6	lymph_endothelial_cells_VEGF_03hr00min
tpm.Lymphatic%20Endothelial%20cells%20response%20to%20VEGFC%2c%2003hr00min%2c%20biol_rep3%20%28MM%20XXII%20-%2010%29.CNhs13285.12513-133B2	lymph_endothelial_cells_VEGF_03hr00min
tpm.Lymphatic%20Endothelial%20cells%20response%20to%20VEGFC%2c%2003hr30min%2c%20biol_rep1%20%28MM%20XIX%20-%2011%29.CNhs13109.12270-130B2	lymph_endothelial_cells_VEGF_03hr30min
tpm.Lymphatic%20Endothelial%20cells%20response%20to%20VEGFC%2c%2003hr30min%2c%20biol_rep2%20%28MM%20XIV%20-%2011%29.CNhs13168.12392-131F7	lymph_endothelial_cells_VEGF_03hr30min
tpm.Lymphatic%20Endothelial%20cells%20response%20to%20VEGFC%2c%2003hr30min%2c%20biol_rep3%20%28MM%20XXII%20-%2011%29.CNhs13286.12514-133B3	lymph_endothelial_cells_VEGF_03hr30min
tpm.Lymphatic%20Endothelial%20cells%20response%20to%20VEGFC%2c%2004hr%2c%20biol_rep1%20%28MM%20XIX%20-%2012%29.CNhs13110.12271-130B3	lymph_endothelial_cells_VEGF_04hr
tpm.Lymphatic%20Endothelial%20cells%20response%20to%20VEGFC%2c%2004hr%2c%20biol_rep2%20%28MM%20XIV%20-%2012%29.CNhs13169.12393-131F8	lymph_endothelial_cells_VEGF_04hr
tpm.Lymphatic%20Endothelial%20cells%20response%20to%20VEGFC%2c%2004hr%2c%20biol_rep3%20%28MM%20XXII%20-%2012%29.CNhs13287.12515-133B4	lymph_endothelial_cells_VEGF_04hr
tpm.Lymphatic%20Endothelial%20cells%20response%20to%20VEGFC%2c%2005hr%2c%20biol_rep1%20%28MM%20XIX%20-%2013%29.CNhs13111.12272-130B4	lymph_endothelial_cells_VEGF_05hr
tpm.Lymphatic%20Endothelial%20cells%20response%20to%20VEGFC%2c%2005hr%2c%20biol_rep2%20%28MM%20XIV%20-%2013%29.CNhs13170.12394-131F9	lymph_endothelial_cells_VEGF_05hr
tpm.Lymphatic%20Endothelial%20cells%20response%20to%20VEGFC%2c%2005hr%2c%20biol_rep3%20%28MM%20XXII%20-%2013%29.CNhs13288.12516-133B5	lymph_endothelial_cells_VEGF_05hr
tpm.Lymphatic%20Endothelial%20cells%20response%20to%20VEGFC%2c%2006hr%2c%20biol_rep1%20%28MM%20XIX%20-%2014%29.CNhs13112.12273-130B5	lymph_endothelial_cells_VEGF_06hr
tpm.Lymphatic%20Endothelial%20cells%20response%20to%20VEGFC%2c%2006hr%2c%20biol_rep2%20%28MM%20XIV%20-%2014%29.CNhs13171.12395-131G1	lymph_endothelial_cells_VEGF_06hr
tpm.Lymphatic%20Endothelial%20cells%20response%20to%20VEGFC%2c%2006hr%2c%20biol_rep3%20%28MM%20XXII%20-%2014%29.CNhs13289.12517-133B6	lymph_endothelial_cells_VEGF_06hr
tpm.Lymphatic%20Endothelial%20cells%20response%20to%20VEGFC%2c%2007hr%2c%20biol_rep1%20%28MM%20XIX%20-%2015%29.CNhs13113.12274-130B6	lymph_endothelial_cells_VEGF_07hr
tpm.Lymphatic%20Endothelial%20cells%20response%20to%20VEGFC%2c%2007hr%2c%20biol_rep2%20%28MM%20XIV%20-%2015%29.CNhs13172.12396-131G2	lymph_endothelial_cells_VEGF_07hr
tpm.Lymphatic%20Endothelial%20cells%20response%20to%20VEGFC%2c%2007hr%2c%20biol_rep3%20%28MM%20XXII%20-%2015%29.CNhs13290.12518-133B7	lymph_endothelial_cells_VEGF_07hr
tpm.Lymphatic%20Endothelial%20cells%20response%20to%20VEGFC%2c%2008hr%2c%20biol_rep1%20%28MM%20XIX%20-%2016%29.CNhs11937.12275-130B7	lymph_endothelial_cells_VEGF_08hr
tpm.Lymphatic%20Endothelial%20cells%20response%20to%20VEGFC%2c%2008hr%2c%20biol_rep2%20%28MM%20XIV%20-%2016%29.CNhs13173.12397-131G3	lymph_endothelial_cells_VEGF_08hr
tpm.Lymphatic%20Endothelial%20cells%20response%20to%20VEGFC%2c%2008hr%2c%20biol_rep3%20%28MM%20XXII%20-%2016%29.CNhs13291.12519-133B8	lymph_endothelial_cells_VEGF_08hr
tpm.Macrophage%20-%20monocyte%20derived%2c%20donor1.CNhs10861.11232-116C8	Macrophage_monocyte_derived
tpm.Macrophage%20-%20monocyte%20derived%2c%20donor2.CNhs11899.11313-117C8	Macrophage_monocyte_derived
tpm.Macrophage%20-%20monocyte%20derived%2c%20donor3.CNhs12003.11389-118C3	Macrophage_monocyte_derived
tpm.Mallassez-derived%20cells%2c%20donor1%20%28MZH3%29.CNhs12538.12142-128E9	reject
tpm.Mallassez-derived%20cells%2c%20donor2.CNhs13550.11929-125I3	Mallassezderived_cells
tpm.Mallassez-derived%20cells%2c%20donor3.CNhs13551.11930-125I4	Mallassezderived_cells
tpm.Mammary%20Epithelial%20Cell%2c%20donor1.CNhs11077.11273-116H4	Mammary_Epithelial_Cell
tpm.Mammary%20Epithelial%20Cell%2c%20donor2.CNhs11382.11350-117G9	Mammary_Epithelial_Cell
tpm.Mammary%20Epithelial%20Cell%2c%20donor3.CNhs12032.11422-118F9	Mammary_Epithelial_Cell
tpm.Mast%20cell%20-%20stimulated%2c%20donor1.CNhs11073.11487-119E2	Mast_cell_stimulated
tpm.Mast%20cell%2c%20donor1.CNhs12566.11563-120D6	Mast_cell
tpm.Mast%20cell%2c%20donor2.CNhs12594.11565-120D8	Mast_cell
tpm.Mast%20cell%2c%20donor3.CNhs12593.11566-120D9	Mast_cell
tpm.Mast%20cell%2c%20donor4.CNhs12592.11567-120E1	Mast_cell
tpm.Mast%20cell%2c%20expanded%20and%20stimulated%2c%20donor5.CNhs13925.11940-126A5	Mast_cell_expanded_and_stimulated
tpm.Mast%20cell%2c%20expanded%20and%20stimulated%2c%20donor8.CNhs13927.11942-126A7	Mast_cell_expanded_and_stimulated
tpm.Mast%20cell%2c%20expanded%2c%20donor5.CNhs13924.11939-126A4	Mast_cell_expanded
tpm.Mast%20cell%2c%20expanded%2c%20donor8.CNhs13926.11941-126A6	Mast_cell_expanded
tpm.mature%20adipocyte%2c%20donor1.CNhs12558.12231-129F8	mature_adipocyte
tpm.mature%20adipocyte%2c%20donor2.CNhs12559.12232-129F9	mature_adipocyte
tpm.mature%20adipocyte%2c%20donor3.CNhs12560.12233-129G1	mature_adipocyte
tpm.mature%20adipocyte%2c%20donor4.CNhs12562.12234-129G2	mature_adipocyte
tpm.medial%20frontal%20gyrus%20-%20adult%2c%20donor10196.CNhs13796.10170-103B8	medial_frontal_gyrus_adult
tpm.medial%20frontal%20gyrus%2c%20adult%2c%20donor10252.CNhs12310.10150-102I6	medial_frontal_gyrus_adult
tpm.medial%20frontal%20gyrus%2c%20adult%2c%20donor10258.CNhs14221.10368-105F8	medial_frontal_gyrus_adult
tpm.medial%20frontal%20gyrus%2c%20newborn%2c%20donor10223.CNhs14069.10352-105E1	medial_frontal_gyrus_newborn
tpm.medial%20temporal%20gyrus%20-%20adult%2c%20donor10196.CNhs13809.10183-103D3	medial_temporal_gyrus_adult
tpm.medial%20temporal%20gyrus%2c%20adult%2c%20donor10252.CNhs12316.10156-103A3	medial_temporal_gyrus_adult
tpm.medial%20temporal%20gyrus%2c%20adult%2c%20donor10258%2c%20tech_rep1.CNhs14229.10376-105G7	medial_temporal_gyrus_adult
tpm.medial%20temporal%20gyrus%2c%20adult%2c%20donor10258%2c%20tech_rep2.CNhs14552.10376-105G7	medial_temporal_gyrus_adult
tpm.medial%20temporal%20gyrus%2c%20newborn%2c%20donor10223.CNhs14070.10353-105E2	medial_temporal_gyrus_newborn
tpm.medulla%20oblongata%20-%20adult%2c%20donor10196.CNhs13800.10174-103C3	medulla_oblongata_adult
tpm.medulla%20oblongata%2c%20adult%2c%20donor10252.CNhs12315.10155-103A2	medulla_oblongata_adult
tpm.medulla%20oblongata%2c%20adult%2c%20pool1.CNhs10645.10038-101F2	medulla_oblongata_adult
tpm.medulla%20oblongata%2c%20newborn%2c%20donor10223.CNhs14079.10361-105F1	medulla_oblongata_newborn
tpm.Melanocyte%20-%20dark%2c%20donor1.CNhs12591.11502-119F8	Melanocyte_dark
tpm.Melanocyte%20-%20dark%2c%20donor2.CNhs12346.11582-120F7	Melanocyte_dark
tpm.Melanocyte%20-%20dark%2c%20donor3.CNhs12570.11663-122F7	Melanocyte_dark
tpm.Melanocyte%20-%20light%2c%20donor1.CNhs11303.11274-116H5	Melanocyte_light
tpm.Melanocyte%20-%20light%2c%20donor2.CNhs11383.11351-117H1	Melanocyte_light
tpm.Melanocyte%20-%20light%2c%20donor3.CNhs12033.11423-118G1	Melanocyte_light
tpm.Melanocyte%2c%20donor1%20%28MC%2b1%29.CNhs12816.12641-134G4	melanocyte
tpm.Melanocyte%2c%20donor2%20%28MC%2b2%29.CNhs13156.12739-135I3	melanocyte
tpm.Melanocyte%2c%20donor3%20%28MC%2b3%29.CNhs13406.12837-137B2	melanocyte
tpm.Meningeal%20Cells%2c%20donor1.CNhs11320.11493-119E8	Meningeal_Cells
tpm.Meningeal%20Cells%2c%20donor2.CNhs12080.11573-120E7	Meningeal_Cells
tpm.Meningeal%20Cells%2c%20donor3.CNhs12731.11654-122E7	Meningeal_Cells
tpm.mesenchymal%20precursor%20cell%20-%20adipose%2c%20donor1.CNhs12363.11747-123G1	mesenchymal_precursor_cell_adipose
tpm.mesenchymal%20precursor%20cell%20-%20adipose%2c%20donor2.CNhs12364.11748-123G2	mesenchymal_precursor_cell_adipose
tpm.mesenchymal%20precursor%20cell%20-%20adipose%2c%20donor3.CNhs12365.11749-123G3	mesenchymal_precursor_cell_adipose
tpm.mesenchymal%20precursor%20cell%20-%20bone%20marrow%2c%20donor1.CNhs12366.11750-123G4	mesenchymal_precursor_cell_bone_marrow
tpm.mesenchymal%20precursor%20cell%20-%20bone%20marrow%2c%20donor2.CNhs12367.11751-123G5	mesenchymal_precursor_cell_bone_marrow
tpm.mesenchymal%20precursor%20cell%20-%20bone%20marrow%2c%20donor3.CNhs13098.11840-124H4	mesenchymal_precursor_cell_bone_marrow
tpm.mesenchymal%20precursor%20cell%20-%20cardiac%2c%20donor1.CNhs12368.11752-123G6	mesenchymal_precursor_cell_cardiac
tpm.mesenchymal%20precursor%20cell%20-%20cardiac%2c%20donor2.CNhs12369.11753-123G7	mesenchymal_precursor_cell_cardiac
tpm.mesenchymal%20precursor%20cell%20-%20cardiac%2c%20donor3.CNhs12370.11754-123G8	mesenchymal_precursor_cell_cardiac
tpm.mesenchymal%20precursor%20cell%20-%20cardiac%2c%20donor4.CNhs12371.11755-123G9	mesenchymal_precursor_cell_cardiac
tpm.mesenchymal%20precursor%20cell%20-%20ovarian%20cancer%20left%20ovary%2c%20donor1.CNhs12372.11756-123H1	mesenchymal_precursor_cell_ovarian_cancer_left_ovary
tpm.mesenchymal%20precursor%20cell%20-%20ovarian%20cancer%20left%20ovary%2c%20donor2.CNhs13092.11833-124G6	mesenchymal_precursor_cell_ovarian_cancer_left_ovary
tpm.mesenchymal%20precursor%20cell%20-%20ovarian%20cancer%20left%20ovary%2c%20donor3.CNhs12376.11760-123H5	mesenchymal_precursor_cell_ovarian_cancer_left_ovary
tpm.mesenchymal%20precursor%20cell%20-%20ovarian%20cancer%20left%20ovary%2c%20donor4.CNhs13094.11836-124G9	mesenchymal_precursor_cell_ovarian_cancer_left_ovary
tpm.mesenchymal%20precursor%20cell%20-%20ovarian%20cancer%20metastasis%2c%20donor1.CNhs12374.11758-123H3	mesenchymal_precursor_cell_ovarian_cancer_metastasis
tpm.mesenchymal%20precursor%20cell%20-%20ovarian%20cancer%20metastasis%2c%20donor2.CNhs13093.11835-124G8	mesenchymal_precursor_cell_ovarian_cancer_metastasis
tpm.mesenchymal%20precursor%20cell%20-%20ovarian%20cancer%20metastasis%2c%20donor3.CNhs12378.11762-123H7	mesenchymal_precursor_cell_ovarian_cancer_metastasis
tpm.mesenchymal%20precursor%20cell%20-%20ovarian%20cancer%20metastasis%2c%20donor4.CNhs13097.11838-124H2	mesenchymal_precursor_cell_ovarian_cancer_metastasis
tpm.mesenchymal%20precursor%20cell%20-%20ovarian%20cancer%20right%20ovary%2c%20donor1.CNhs12373.11757-123H2	mesenchymal_precursor_cell_ovarian_cancer_right_ovary
tpm.mesenchymal%20precursor%20cell%20-%20ovarian%20cancer%20right%20ovary%2c%20donor2.CNhs12375.11759-123H4	mesenchymal_precursor_cell_ovarian_cancer_right_ovary
tpm.mesenchymal%20precursor%20cell%20-%20ovarian%20cancer%20right%20ovary%2c%20donor3%20%28SOC-57-02-G%29.CNhs13507.11842-124H6	mesenchymal_precursor_cell_ovarian_cancer_right_ovary
tpm.mesenchymal%20precursor%20cell%20-%20ovarian%20cancer%20right%20ovary%2c%20donor3%20%28SOC-57-02%29.CNhs12377.11761-123H6	mesenchymal_precursor_cell_ovarian_cancer_right_ovary
tpm.mesenchymal%20precursor%20cell%20-%20ovarian%20cancer%20right%20ovary%2c%20donor4.CNhs13096.11837-124H1	mesenchymal_precursor_cell_ovarian_cancer_right_ovary
tpm.Mesenchymal%20stem%20cells%20-%20adipose%2c%20donor0.CNhs10844.11217-116B2	Mesenchymal_stem_cells_adipose
tpm.Mesenchymal%20Stem%20Cells%20-%20adipose%2c%20donor1.CNhs11345.11537-120A7	Mesenchymal_Stem_Cells_adipose
tpm.Mesenchymal%20Stem%20Cells%20-%20adipose%2c%20donor2.CNhs12101.11617-122A6	Mesenchymal_Stem_Cells_adipose
tpm.Mesenchymal%20Stem%20Cells%20-%20adipose%2c%20donor3.CNhs12922.11698-123A6	Mesenchymal_Stem_Cells_adipose
tpm.Mesenchymal%20Stem%20Cells%20-%20amniotic%20membrane%2c%20donor1.CNhs11349.11547-120B8	Mesenchymal_Stem_Cells_amniotic_membrane
tpm.Mesenchymal%20Stem%20Cells%20-%20amniotic%20membrane%2c%20donor2.CNhs12104.11627-122B7	Mesenchymal_Stem_Cells_amniotic_membrane
tpm.Mesenchymal%20Stem%20Cells%20-%20bone%20marrow%2c%20donor1.CNhs11344.11536-120A6	Mesenchymal_Stem_Cells_bone_marrow
tpm.Mesenchymal%20Stem%20Cells%20-%20bone%20marrow%2c%20donor2.CNhs12100.11616-122A5	Mesenchymal_Stem_Cells_bone_marrow
tpm.Mesenchymal%20Stem%20Cells%20-%20bone%20marrow%2c%20donor3.CNhs12126.11697-123A5	Mesenchymal_Stem_Cells_bone_marrow
tpm.Mesenchymal%20Stem%20Cells%20-%20bone%20marrow%2c%20donor4.CNhs11316.11464-119B6	Mesenchymal_Stem_Cells_bone_marrow
tpm.Mesenchymal%20stem%20cells%20-%20hepatic%2c%20donor0.CNhs10845.11218-116B3	Mesenchymal_stem_cells_hepatic
tpm.Mesenchymal%20Stem%20Cells%20-%20hepatic%2c%20donor1.CNhs11346.11538-120A8	Mesenchymal_Stem_Cells_hepatic
tpm.Mesenchymal%20Stem%20Cells%20-%20hepatic%2c%20donor2.CNhs12730.11618-122A7	Mesenchymal_Stem_Cells_hepatic
tpm.Mesenchymal%20stem%20cells%20-%20umbilical%2c%20donor0.CNhs12492.11214-116A8	Mesenchymal_stem_cells_umbilical
tpm.Mesenchymal%20Stem%20Cells%20-%20umbilical%2c%20donor1.CNhs11347.11539-120A9	Mesenchymal_Stem_Cells_umbilical
tpm.Mesenchymal%20Stem%20Cells%20-%20umbilical%2c%20donor2.CNhs12102.11619-122A8	Mesenchymal_Stem_Cells_umbilical
tpm.Mesenchymal%20Stem%20Cells%20-%20umbilical%2c%20donor3.CNhs12127.11700-123A8	Mesenchymal_Stem_Cells_umbilical
tpm.Mesenchymal%20Stem%20Cells%20-%20Vertebral%2c%20donor1.CNhs10846.11219-116B4	Mesenchymal_Stem_Cells_Vertebral
tpm.Mesenchymal%20Stem%20Cells%20-%20Wharton%27s%20Jelly%2c%20donor1.CNhs11057.11548-120B9	Mesenchymal_Stem_Cells_Whartons_Jelly
tpm.mesenchymal%20stem%20cells%20%28adipose%20derived%29%2c%20adipogenic%20induction%2c%2000hr00min%2c%20biol_rep1.CNhs13337.13229-141I7	mesenchymalstemcells(adiposederived)adipogenicinduction_00hr00min
tpm.mesenchymal%20stem%20cells%20%28adipose%20derived%29%2c%20adipogenic%20induction%2c%2000hr00min%2c%20biol_rep2.CNhs13420.13230-141I8	mesenchymalstemcells(adiposederived)adipogenicinduction_00hr00min
tpm.mesenchymal%20stem%20cells%20%28adipose%20derived%29%2c%20adipogenic%20induction%2c%2000hr00min%2c%20biol_rep3.CNhs13421.13231-141I9	mesenchymalstemcells(adiposederived)adipogenicinduction_00hr00min
tpm.mesenchymal%20stem%20cells%20%28adipose%20derived%29%2c%20adipogenic%20induction%2c%2000hr15min%2c%20biol_rep1.CNhs13422.13232-142A1	mesenchymalstemcells(adiposederived)adipogenicinduction_00hr15min
tpm.mesenchymal%20stem%20cells%20%28adipose%20derived%29%2c%20adipogenic%20induction%2c%2000hr15min%2c%20biol_rep2.CNhs13423.13233-142A2	mesenchymalstemcells(adiposederived)adipogenicinduction_00hr15min
tpm.mesenchymal%20stem%20cells%20%28adipose%20derived%29%2c%20adipogenic%20induction%2c%2000hr15min%2c%20biol_rep3.CNhs13424.13234-142A3	mesenchymalstemcells(adiposederived)adipogenicinduction_00hr15min
tpm.mesenchymal%20stem%20cells%20%28adipose%20derived%29%2c%20adipogenic%20induction%2c%2000hr30min%2c%20biol_rep1.CNhs13425.13235-142A4	mesenchymalstemcells(adiposederived)adipogenicinduction_00hr30min
tpm.mesenchymal%20stem%20cells%20%28adipose%20derived%29%2c%20adipogenic%20induction%2c%2000hr30min%2c%20biol_rep2.CNhs13426.13236-142A5	mesenchymalstemcells(adiposederived)adipogenicinduction_00hr30min
tpm.mesenchymal%20stem%20cells%20%28adipose%20derived%29%2c%20adipogenic%20induction%2c%2000hr30min%2c%20biol_rep3.CNhs13427.13237-142A6	mesenchymalstemcells(adiposederived)adipogenicinduction_00hr30min
tpm.mesenchymal%20stem%20cells%20%28adipose%20derived%29%2c%20adipogenic%20induction%2c%2000hr45min%2c%20biol_rep1.CNhs13428.13238-142A7	mesenchymalstemcells(adiposederived)adipogenicinduction_00hr45min
tpm.mesenchymal%20stem%20cells%20%28adipose%20derived%29%2c%20adipogenic%20induction%2c%2000hr45min%2c%20biol_rep2.CNhs13429.13239-142A8	mesenchymalstemcells(adiposederived)adipogenicinduction_00hr45min
tpm.mesenchymal%20stem%20cells%20%28adipose%20derived%29%2c%20adipogenic%20induction%2c%2000hr45min%2c%20biol_rep3.CNhs13430.13240-142A9	mesenchymalstemcells(adiposederived)adipogenicinduction_00hr45min
tpm.mesenchymal%20stem%20cells%20%28adipose%20derived%29%2c%20adipogenic%20induction%2c%2001hr00min%2c%20biol_rep1.CNhs13431.13241-142B1	mesenchymalstemcells(adiposederived)adipogenicinduction_01hr00min
tpm.mesenchymal%20stem%20cells%20%28adipose%20derived%29%2c%20adipogenic%20induction%2c%2001hr00min%2c%20biol_rep2.CNhs13432.13242-142B2	mesenchymalstemcells(adiposederived)adipogenicinduction_01hr00min
tpm.mesenchymal%20stem%20cells%20%28adipose%20derived%29%2c%20adipogenic%20induction%2c%2001hr00min%2c%20biol_rep3.CNhs13433.13243-142B3	mesenchymalstemcells(adiposederived)adipogenicinduction_01hr00min
tpm.mesenchymal%20stem%20cells%20%28adipose%20derived%29%2c%20adipogenic%20induction%2c%2001hr20min%2c%20biol_rep1.CNhs13434.13244-142B4	mesenchymalstemcells(adiposederived)adipogenicinduction_01hr20min
tpm.mesenchymal%20stem%20cells%20%28adipose%20derived%29%2c%20adipogenic%20induction%2c%2001hr20min%2c%20biol_rep2.CNhs13598.13245-142B5	mesenchymalstemcells(adiposederived)adipogenicinduction_01hr20min
tpm.mesenchymal%20stem%20cells%20%28adipose%20derived%29%2c%20adipogenic%20induction%2c%2001hr20min%2c%20biol_rep3.CNhs13599.13246-142B6	mesenchymalstemcells(adiposederived)adipogenicinduction_01hr20min
tpm.mesenchymal%20stem%20cells%20%28adipose%20derived%29%2c%20adipogenic%20induction%2c%2001hr40min%2c%20biol_rep1.CNhs13600.13247-142B7	mesenchymalstemcells(adiposederived)adipogenicinduction_01hr40min
tpm.mesenchymal%20stem%20cells%20%28adipose%20derived%29%2c%20adipogenic%20induction%2c%2001hr40min%2c%20biol_rep2.CNhs13601.13248-142B8	mesenchymalstemcells(adiposederived)adipogenicinduction_01hr40min
tpm.mesenchymal%20stem%20cells%20%28adipose%20derived%29%2c%20adipogenic%20induction%2c%2001hr40min%2c%20biol_rep3.CNhs13602.13249-142B9	mesenchymalstemcells(adiposederived)adipogenicinduction_01hr40min
tpm.mesenchymal%20stem%20cells%20%28adipose%20derived%29%2c%20adipogenic%20induction%2c%2002hr00min%2c%20biol_rep1.CNhs13603.13250-142C1	mesenchymalstemcells(adiposederived)adipogenicinduction_02hr00min
tpm.mesenchymal%20stem%20cells%20%28adipose%20derived%29%2c%20adipogenic%20induction%2c%2002hr00min%2c%20biol_rep2.CNhs13604.13251-142C2	mesenchymalstemcells(adiposederived)adipogenicinduction_02hr00min
tpm.mesenchymal%20stem%20cells%20%28adipose%20derived%29%2c%20adipogenic%20induction%2c%2002hr00min%2c%20biol_rep3.CNhs13605.13252-142C3	mesenchymalstemcells(adiposederived)adipogenicinduction_02hr00min
tpm.mesenchymal%20stem%20cells%20%28adipose%20derived%29%2c%20adipogenic%20induction%2c%2002hr30min%2c%20biol_rep1.CNhs13606.13253-142C4	mesenchymalstemcells(adiposederived)adipogenicinduction_02hr30min
tpm.mesenchymal%20stem%20cells%20%28adipose%20derived%29%2c%20adipogenic%20induction%2c%2002hr30min%2c%20biol_rep2.CNhs13607.13254-142C5	mesenchymalstemcells(adiposederived)adipogenicinduction_02hr30min
tpm.mesenchymal%20stem%20cells%20%28adipose%20derived%29%2c%20adipogenic%20induction%2c%2002hr30min%2c%20biol_rep3.CNhs13608.13255-142C6	mesenchymalstemcells(adiposederived)adipogenicinduction_02hr30min
tpm.mesenchymal%20stem%20cells%20%28adipose%20derived%29%2c%20adipogenic%20induction%2c%2003hr00min%2c%20biol_rep1.CNhs13609.13256-142C7	mesenchymalstemcells(adiposederived)adipogenicinduction_03hr00min
tpm.mesenchymal%20stem%20cells%20%28adipose%20derived%29%2c%20adipogenic%20induction%2c%2003hr00min%2c%20biol_rep2.CNhs13610.13257-142C8	mesenchymalstemcells(adiposederived)adipogenicinduction_03hr00min
tpm.mesenchymal%20stem%20cells%20%28adipose%20derived%29%2c%20adipogenic%20induction%2c%2003hr00min%2c%20biol_rep3.CNhs13611.13258-142C9	mesenchymalstemcells(adiposederived)adipogenicinduction_03hr00min
tpm.mesenchymal%20stem%20cells%20%28adipose%20derived%29%2c%20adipogenic%20induction%2c%2012hr00min%2c%20biol_rep1.CNhs13612.13259-142D1	mesenchymalstemcells(adiposederived)adipogenicinduction_12hr00min
tpm.mesenchymal%20stem%20cells%20%28adipose%20derived%29%2c%20adipogenic%20induction%2c%2012hr00min%2c%20biol_rep2.CNhs13613.13260-142D2	mesenchymalstemcells(adiposederived)adipogenicinduction_12hr00min
tpm.mesenchymal%20stem%20cells%20%28adipose%20derived%29%2c%20adipogenic%20induction%2c%2012hr00min%2c%20biol_rep3.CNhs13614.13261-142D3	mesenchymalstemcells(adiposederived)adipogenicinduction_12hr00min
tpm.mesenchymal%20stem%20cells%20%28adipose%20derived%29%2c%20adipogenic%20induction%2c%20day01%2c%20biol_rep1.CNhs13615.13262-142D4	mesenchymalstemcells(adiposederived)adipogenicinduction_day01
tpm.mesenchymal%20stem%20cells%20%28adipose%20derived%29%2c%20adipogenic%20induction%2c%20day01%2c%20biol_rep2.CNhs13616.13263-142D5	mesenchymalstemcells(adiposederived)adipogenicinduction_day01
tpm.mesenchymal%20stem%20cells%20%28adipose%20derived%29%2c%20adipogenic%20induction%2c%20day01%2c%20biol_rep3.CNhs13617.13264-142D6	mesenchymalstemcells(adiposederived)adipogenicinduction_day01
tpm.mesenchymal%20stem%20cells%20%28adipose%20derived%29%2c%20adipogenic%20induction%2c%20day02%2c%20biol_rep1.CNhs13619.13265-142D7	mesenchymalstemcells(adiposederived)adipogenicinduction_day02
tpm.mesenchymal%20stem%20cells%20%28adipose%20derived%29%2c%20adipogenic%20induction%2c%20day02%2c%20biol_rep2.CNhs13620.13266-142D8	mesenchymalstemcells(adiposederived)adipogenicinduction_day02
tpm.mesenchymal%20stem%20cells%20%28adipose%20derived%29%2c%20adipogenic%20induction%2c%20day02%2c%20biol_rep3.CNhs13621.13267-142D9	mesenchymalstemcells(adiposederived)adipogenicinduction_day02
tpm.mesenchymal%20stem%20cells%20%28adipose%20derived%29%2c%20adipogenic%20induction%2c%20day04%2c%20biol_rep1.CNhs13622.13268-142E1	mesenchymalstemcells(adiposederived)adipogenicinduction_day04
tpm.mesenchymal%20stem%20cells%20%28adipose%20derived%29%2c%20adipogenic%20induction%2c%20day04%2c%20biol_rep2.CNhs13623.13269-142E2	mesenchymalstemcells(adiposederived)adipogenicinduction_day04
tpm.mesenchymal%20stem%20cells%20%28adipose%20derived%29%2c%20adipogenic%20induction%2c%20day04%2c%20biol_rep3.CNhs13624.13270-142E3	mesenchymalstemcells(adiposederived)adipogenicinduction_day04
tpm.mesenchymal%20stem%20cells%20%28adipose%20derived%29%2c%20adipogenic%20induction%2c%20day08%2c%20biol_rep1.CNhs13625.13271-142E4	mesenchymalstemcells(adiposederived)adipogenicinduction_day08
tpm.mesenchymal%20stem%20cells%20%28adipose%20derived%29%2c%20adipogenic%20induction%2c%20day08%2c%20biol_rep2.CNhs13626.13272-142E5	mesenchymalstemcells(adiposederived)adipogenicinduction_day08
tpm.mesenchymal%20stem%20cells%20%28adipose%20derived%29%2c%20adipogenic%20induction%2c%20day08%2c%20biol_rep3.CNhs13627.13273-142E6	mesenchymalstemcells(adiposederived)adipogenicinduction_day08
tpm.mesenchymal%20stem%20cells%20%28adipose%20derived%29%2c%20adipogenic%20induction%2c%20day12%2c%20biol_rep1.CNhs13628.13274-142E7	mesenchymalstemcells(adiposederived)adipogenicinduction_day12
tpm.mesenchymal%20stem%20cells%20%28adipose%20derived%29%2c%20adipogenic%20induction%2c%20day12%2c%20biol_rep2.CNhs13629.13275-142E8	mesenchymalstemcells(adiposederived)adipogenicinduction_day12
tpm.mesenchymal%20stem%20cells%20%28adipose%20derived%29%2c%20adipogenic%20induction%2c%20day12%2c%20biol_rep3.CNhs13630.13276-142E9	mesenchymalstemcells(adiposederived)adipogenicinduction_day12
tpm.mesenchymal%20stem%20cells%20%28adipose%20derived%29%2c%20adipogenic%20induction%2c%20day14%2c%20biol_rep1.CNhs13338.13277-142F1	mesenchymalstemcells(adiposederived)adipogenicinduction_day14
tpm.mesenchymal%20stem%20cells%20%28adipose%20derived%29%2c%20adipogenic%20induction%2c%20day14%2c%20biol_rep2.CNhs13631.13278-142F2	mesenchymalstemcells(adiposederived)adipogenicinduction_day14
tpm.mesenchymal%20stem%20cells%20%28adipose%20derived%29%2c%20adipogenic%20induction%2c%20day14%2c%20biol_rep3.CNhs13632.13279-142F3	mesenchymalstemcells(adiposederived)adipogenicinduction_day14
tpm.mesenchymal%20stem%20cells%20%28adipose%20derived%29%2c%20undifferentiated%20control%2c%20biol_rep1.CNhs13692.13280-142F4	mesenchymalstemcells(adiposederived)adipogenicinduction_undifferentiated control
tpm.mesenchymal%20stem%20cells%20%28adipose%20derived%29%2c%20undifferentiated%20control%2c%20biol_rep2.CNhs13633.13281-142F5	mesenchymalstemcells(adiposederived)adipogenicinduction_undifferentiated control
tpm.mesenchymal%20stem%20cells%20%28adipose%20derived%29%2c%20undifferentiated%20control%2c%20biol_rep3.CNhs13634.13282-142F6	mesenchymalstemcells(adiposederived)adipogenicinduction_undifferentiated control
tpm.Mesothelial%20Cells%2c%20donor1.CNhs10850.11247-116E5	Mesothelial_Cells
tpm.Mesothelial%20Cells%2c%20donor2.CNhs12197.12156-128G5	Mesothelial_Cells
tpm.Mesothelial%20Cells%2c%20donor3.CNhs12012.11402-118D7	Mesothelial_Cells
tpm.migratory%20langerhans%20cells%2c%20donor1.CNhs13535.11901-125F2	migratory_langerhans_cells
tpm.migratory%20langerhans%20cells%2c%20donor2.CNhs13536.11902-125F3	migratory_langerhans_cells
tpm.migratory%20langerhans%20cells%2c%20donor3.CNhs13547.11903-125F4	migratory_langerhans_cells
tpm.Monocyte-derived%20macrophages%20response%20to%20LPS%2c%2000hr00min%2c%20donor1%20%28t1%20Subject1%29.CNhs11941.12698-135D7	macLPS_00hr00min
tpm.Monocyte-derived%20macrophages%20response%20to%20LPS%2c%2000hr00min%2c%20donor2%20%28t1%20Subject2%29.CNhs13379.12796-136F6	macLPS_00hr00min
tpm.Monocyte-derived%20macrophages%20response%20to%20LPS%2c%2000hr00min%2c%20donor3%20%28t1%20Subject3%29.CNhs13174.12894-137H5	macLPS_00hr00min
tpm.Monocyte-derived%20macrophages%20response%20to%20LPS%2c%2000hr15min%2c%20donor1%20%28t2%20Subject1%29.CNhs13145.12699-135D8	macLPS_00hr15min
tpm.Monocyte-derived%20macrophages%20response%20to%20LPS%2c%2000hr15min%2c%20donor2%20%28t2%20Subject2%29.CNhs13380.12797-136F7	macLPS_00hr15min
tpm.Monocyte-derived%20macrophages%20response%20to%20LPS%2c%2000hr15min%2c%20donor3%20%28t2%20Subject3%29.CNhs13175.12895-137H6	macLPS_00hr15min
tpm.Monocyte-derived%20macrophages%20response%20to%20LPS%2c%2000hr30min%2c%20donor1%20%28t3%20Subject1%29.CNhs13146.12700-135D9	macLPS_00hr30min
tpm.Monocyte-derived%20macrophages%20response%20to%20LPS%2c%2000hr30min%2c%20donor2%20%28t3%20Subject2%29.CNhs13381.12798-136F8	macLPS_00hr30min
tpm.Monocyte-derived%20macrophages%20response%20to%20LPS%2c%2000hr30min%2c%20donor3%20%28t3%20Subject3%29.CNhs13176.12896-137H7	macLPS_00hr30min
tpm.Monocyte-derived%20macrophages%20response%20to%20LPS%2c%2000hr45min%2c%20donor1%20%28t4%20Subject1%29.CNhs13147.12701-135E1	macLPS_00hr45min
tpm.Monocyte-derived%20macrophages%20response%20to%20LPS%2c%2000hr45min%2c%20donor2%20%28t4%20Subject2%29.CNhs13382.12799-136F9	macLPS_00hr45min
tpm.Monocyte-derived%20macrophages%20response%20to%20LPS%2c%2000hr45min%2c%20donor3%20%28t4%20Subject3%29.CNhs13177.12897-137H8	macLPS_00hr45min
tpm.Monocyte-derived%20macrophages%20response%20to%20LPS%2c%2001hr00min%2c%20donor1%20%28t5%20Subject1%29.CNhs13148.12702-135E2	macLPS_01hr00min
tpm.Monocyte-derived%20macrophages%20response%20to%20LPS%2c%2001hr00min%2c%20donor2%20%28t5%20Subject2%29.CNhs13383.12800-136G1	macLPS_01hr00min
tpm.Monocyte-derived%20macrophages%20response%20to%20LPS%2c%2001hr00min%2c%20donor3%20%28t5%20Subject3%29.CNhs13178.12898-137H9	macLPS_01hr00min
tpm.Monocyte-derived%20macrophages%20response%20to%20LPS%2c%2001hr20min%2c%20donor1%20%28t6%20Subject1%29.CNhs13149.12703-135E3	macLPS_01hr20min
tpm.Monocyte-derived%20macrophages%20response%20to%20LPS%2c%2001hr20min%2c%20donor2%20%28t6%20Subject2%29.CNhs13384.12801-136G2	macLPS_01hr20min
tpm.Monocyte-derived%20macrophages%20response%20to%20LPS%2c%2001hr20min%2c%20donor3%20%28t6%20Subject3%29.CNhs13179.12899-137I1	macLPS_01hr20min
tpm.Monocyte-derived%20macrophages%20response%20to%20LPS%2c%2001hr40min%2c%20donor1%20%28t7%20Subject1%29.CNhs13150.12704-135E4	macLPS_01hr40min
tpm.Monocyte-derived%20macrophages%20response%20to%20LPS%2c%2001hr40min%2c%20donor2%20%28t7%20Subject2%29.CNhs13385.12802-136G3	macLPS_01hr40min
tpm.Monocyte-derived%20macrophages%20response%20to%20LPS%2c%2001hr40min%2c%20donor3%20%28t7%20Subject3%29.CNhs13180.12900-137I2	macLPS_01hr40min
tpm.Monocyte-derived%20macrophages%20response%20to%20LPS%2c%2002hr00min%2c%20donor1%20%28t8%20Subject1%29.CNhs13151.12705-135E5	macLPS_02hr00min
tpm.Monocyte-derived%20macrophages%20response%20to%20LPS%2c%2002hr00min%2c%20donor2%20%28t8%20Subject2%29.CNhs13386.12803-136G4	macLPS_02hr00min
tpm.Monocyte-derived%20macrophages%20response%20to%20LPS%2c%2002hr00min%2c%20donor3%20%28t8%20Subject3%29.CNhs13181.12901-137I3	macLPS_02hr00min
tpm.Monocyte-derived%20macrophages%20response%20to%20LPS%2c%2002hr30min%2c%20donor1%20%28t9%20Subject1%29.CNhs13152.12706-135E6	macLPS_02hr30min
tpm.Monocyte-derived%20macrophages%20response%20to%20LPS%2c%2002hr30min%2c%20donor2%20%28t9%20Subject2%29.CNhs13387.12804-136G5	macLPS_02hr30min
tpm.Monocyte-derived%20macrophages%20response%20to%20LPS%2c%2002hr30min%2c%20donor3%20%28t9%20Subject3%29.CNhs13182.12902-137I4	macLPS_02hr30min
tpm.Monocyte-derived%20macrophages%20response%20to%20LPS%2c%2003hr00min%2c%20donor1%20%28t10%20Subject1%29.CNhs12924.12707-135E7	macLPS_03hr00min
tpm.Monocyte-derived%20macrophages%20response%20to%20LPS%2c%2003hr00min%2c%20donor2%20%28t10%20Subject2%29.CNhs13388.12805-136G6	macLPS_03hr00min
tpm.Monocyte-derived%20macrophages%20response%20to%20LPS%2c%2003hr00min%2c%20donor3%20%28t10%20Subject3%29.CNhs13183.12903-137I5	macLPS_03hr00min
tpm.Monocyte-derived%20macrophages%20response%20to%20LPS%2c%2003hr30min%2c%20donor1%20%28t11%20Subject1%29.CNhs13153.12708-135E8	macLPS_03hr30min
tpm.Monocyte-derived%20macrophages%20response%20to%20LPS%2c%2003hr30min%2c%20donor2%20%28t11%20Subject2%29.CNhs13389.12806-136G7	macLPS_03hr30min
tpm.Monocyte-derived%20macrophages%20response%20to%20LPS%2c%2003hr30min%2c%20donor3%20%28t11%20Subject3%29.CNhs13184.12904-137I6	macLPS_03hr30min
tpm.Monocyte-derived%20macrophages%20response%20to%20LPS%2c%2004hr%2c%20donor1%20%28t12%20Subject1%29.CNhs13154.12709-135E9	macLPS_04hr
tpm.Monocyte-derived%20macrophages%20response%20to%20LPS%2c%2004hr%2c%20donor2%20%28t12%20Subject2%29.CNhs13391.12807-136G8	macLPS_04hr
tpm.Monocyte-derived%20macrophages%20response%20to%20LPS%2c%2004hr%2c%20donor3%20%28t12%20Subject3%29.CNhs13185.12905-137I7	macLPS_04hr
tpm.Monocyte-derived%20macrophages%20response%20to%20LPS%2c%2005hr%2c%20donor1%20%28t13%20Subject1%29.CNhs13155.12710-135F1	macLPS_05hr
tpm.Monocyte-derived%20macrophages%20response%20to%20LPS%2c%2005hr%2c%20donor2%20%28t13%20Subject2%29.CNhs13392.12808-136G9	macLPS_05hr
tpm.Monocyte-derived%20macrophages%20response%20to%20LPS%2c%2005hr%2c%20donor3%20%28t13%20Subject3%29.CNhs13186.12906-137I8	macLPS_05hr
tpm.Monocyte-derived%20macrophages%20response%20to%20LPS%2c%2006hr%2c%20donor1%20%28t14%20Subject1%29.CNhs12925.12711-135F2	macLPS_06hr
tpm.Monocyte-derived%20macrophages%20response%20to%20LPS%2c%2006hr%2c%20donor2%20%28t14%20Subject2%29.CNhs13393.12809-136H1	macLPS_06hr
tpm.Monocyte-derived%20macrophages%20response%20to%20LPS%2c%2006hr%2c%20donor3%20%28t14%20Subject3%29.CNhs13187.12907-137I9	macLPS_06hr
tpm.Monocyte-derived%20macrophages%20response%20to%20LPS%2c%2007hr%2c%20donor1%20%28t15%20Subject1%29.CNhs12926.12712-135F3	macLPS_07hr
tpm.Monocyte-derived%20macrophages%20response%20to%20LPS%2c%2007hr%2c%20donor2%20%28t15%20Subject2%29.CNhs13394.12810-136H2	macLPS_07hr
tpm.Monocyte-derived%20macrophages%20response%20to%20LPS%2c%2007hr%2c%20donor3%20%28t15%20Subject3%29.CNhs13325.12908-138A1	macLPS_07hr
tpm.Monocyte-derived%20macrophages%20response%20to%20LPS%2c%2008hr%2c%20donor1%20%28t16%20Subject1%29.CNhs12927.12713-135F4	macLPS_08hr
tpm.Monocyte-derived%20macrophages%20response%20to%20LPS%2c%2008hr%2c%20donor2%20%28t16%20Subject2%29.CNhs13395.12811-136H3	macLPS_08hr
tpm.Monocyte-derived%20macrophages%20response%20to%20LPS%2c%2008hr%2c%20donor3%20%28t16%20Subject3%29.CNhs13326.12909-138A2	macLPS_08hr
tpm.Monocyte-derived%20macrophages%20response%20to%20LPS%2c%2010hr%2c%20donor1%20%28t17%20Subject1%29.CNhs12928.12714-135F5	macLPS_10hr
tpm.Monocyte-derived%20macrophages%20response%20to%20LPS%2c%2010hr%2c%20donor2%20%28t17%20Subject2%29.CNhs13396.12812-136H4	macLPS_10hr
tpm.Monocyte-derived%20macrophages%20response%20to%20LPS%2c%2010hr%2c%20donor3%20%28t17%20Subject3%29.CNhs13327.12910-138A3	macLPS_10hr
tpm.Monocyte-derived%20macrophages%20response%20to%20LPS%2c%2012hr%2c%20donor1%20%28t18%20Subject1%29.CNhs12813.12715-135F6	macLPS_12hr
tpm.Monocyte-derived%20macrophages%20response%20to%20LPS%2c%2012hr%2c%20donor2%20%28t18%20Subject2%29.CNhs13397.12813-136H5	macLPS_12hr
tpm.Monocyte-derived%20macrophages%20response%20to%20LPS%2c%2012hr%2c%20donor3%20%28t18%20Subject3%29.CNhs13328.12911-138A4	macLPS_12hr
tpm.Monocyte-derived%20macrophages%20response%20to%20LPS%2c%2014hr%2c%20donor1%20%28t19%20Subject1%29.CNhs12929.12716-135F7	macLPS_14hr
tpm.Monocyte-derived%20macrophages%20response%20to%20LPS%2c%2014hr%2c%20donor2%20%28t19%20Subject2%29.CNhs13398.12814-136H6	macLPS_14hr
tpm.Monocyte-derived%20macrophages%20response%20to%20LPS%2c%2014hr%2c%20donor3%20%28t19%20Subject3%29.CNhs13329.12912-138A5	macLPS_14hr
tpm.Monocyte-derived%20macrophages%20response%20to%20LPS%2c%2016hr%2c%20donor1%20%28t20%20Subject1%29.CNhs12930.12717-135F8	macLPS_16hr
tpm.Monocyte-derived%20macrophages%20response%20to%20LPS%2c%2016hr%2c%20donor2%20%28t20%20Subject2%29.CNhs13399.12815-136H7	macLPS_16hr
tpm.Monocyte-derived%20macrophages%20response%20to%20LPS%2c%2016hr%2c%20donor3%20%28t20%20Subject3%29.CNhs13330.12913-138A6	macLPS_16hr
tpm.Monocyte-derived%20macrophages%20response%20to%20LPS%2c%2018hr%2c%20donor1%20%28t21%20Subject1%29.CNhs12814.12718-135F9	macLPS_18hr
tpm.Monocyte-derived%20macrophages%20response%20to%20LPS%2c%2018hr%2c%20donor2%20%28t21%20Subject2%29.CNhs13400.12816-136H8	macLPS_18hr
tpm.Monocyte-derived%20macrophages%20response%20to%20LPS%2c%2018hr%2c%20donor3%20%28t21%20Subject3%29.CNhs13331.12914-138A7	macLPS_18hr
tpm.Monocyte-derived%20macrophages%20response%20to%20LPS%2c%2020hr%2c%20donor1%20%28t22%20Subject1%29.CNhs12931.12719-135G1	macLPS_20hr
tpm.Monocyte-derived%20macrophages%20response%20to%20LPS%2c%2020hr%2c%20donor2%20%28t22%20Subject2%29.CNhs13401.12817-136H9	macLPS_20hr
tpm.Monocyte-derived%20macrophages%20response%20to%20LPS%2c%2020hr%2c%20donor3%20%28t22%20Subject3%29.CNhs13332.12915-138A8	macLPS_20hr
tpm.Monocyte-derived%20macrophages%20response%20to%20LPS%2c%2022hr%2c%20donor1%20%28t23%20Subject1%29.CNhs12815.12720-135G2	macLPS_22hr
tpm.Monocyte-derived%20macrophages%20response%20to%20LPS%2c%2022hr%2c%20donor2%20%28t23%20Subject2%29.CNhs13402.12818-136I1	macLPS_22hr
tpm.Monocyte-derived%20macrophages%20response%20to%20LPS%2c%2022hr%2c%20donor3%20%28t23%20Subject3%29.CNhs13333.12916-138A9	macLPS_22hr
tpm.Monocyte-derived%20macrophages%20response%20to%20LPS%2c%2024hr%2c%20donor1%20%28t24%20Subject1%29.CNhs12932.12721-135G3	macLPS_24hr
tpm.Monocyte-derived%20macrophages%20response%20to%20LPS%2c%2024hr%2c%20donor2%20%28t24%20Subject2%29.CNhs13403.12819-136I2	macLPS_24hr
tpm.Monocyte-derived%20macrophages%20response%20to%20LPS%2c%2024hr%2c%20donor3%20%28t24%20Subject3%29.CNhs13334.12917-138B1	macLPS_24hr
tpm.Monocyte-derived%20macrophages%20response%20to%20LPS%2c%2036hr%2c%20donor1%20%28t25%20Subject1%29.CNhs12933.12722-135G4	macLPS_36hr
tpm.Monocyte-derived%20macrophages%20response%20to%20LPS%2c%2036hr%2c%20donor2%20%28t25%20Subject2%29.CNhs13404.12820-136I3	macLPS_36hr
tpm.Monocyte-derived%20macrophages%20response%20to%20LPS%2c%2036hr%2c%20donor3%20%28t25%20Subject3%29.CNhs13335.12918-138B2	macLPS_36hr
tpm.Monocyte-derived%20macrophages%20response%20to%20LPS%2c%2048hr%2c%20donor1%20%28t26%20Subject1%29.CNhs11942.12723-135G5	macLPS_48hr
tpm.Monocyte-derived%20macrophages%20response%20to%20LPS%2c%2048hr%2c%20donor2%20%28t26%20Subject2%29.CNhs13405.12821-136I4	macLPS_48hr
tpm.Monocyte-derived%20macrophages%20response%20to%20mock%20influenza%20infection%2c%2000hr00min%2c%20donor1%20%28868_121%3aMI_0h%29.CNhs13637.13304-142I1	macmockFLU_00hr00min
tpm.Monocyte-derived%20macrophages%20response%20to%20mock%20influenza%20infection%2c%2000hr00min%2c%20donor2%20%28150_120%3aMI_0h%29.CNhs13645.13316-143A4	macmockFLU_00hr00min
tpm.Monocyte-derived%20macrophages%20response%20to%20mock%20influenza%20infection%2c%2000hr00min%2c%20donor3%20%28536_119%3aMI_0h%29.CNhs13649.13322-143B1	macmockFLU_00hr00min
tpm.Monocyte-derived%20macrophages%20response%20to%20mock%20influenza%20infection%2c%2000hr00min%2c%20donor4%20%28227_121%3aMI_0h%29.CNhs13638.13310-142I7	macmockFLU_00hr00min
tpm.Monocyte-derived%20macrophages%20response%20to%20mock%20influenza%20infection%2c%2024hr00min%2c%20donor1%20%28868_121%3aMI_24h%29.CNhs13693.13309-142I6	macmockFLU_24hr00min
tpm.Monocyte-derived%20macrophages%20response%20to%20mock%20influenza%20infection%2c%2024hr00min%2c%20donor2%20%28150_120%3aMI_24h%29.CNhs13648.13321-143A9	macmockFLU_24hr00min
tpm.Monocyte-derived%20macrophages%20response%20to%20mock%20influenza%20infection%2c%2024hr00min%2c%20donor3%20%28536_119%3aMI_24h%29.CNhs13652.13327-143B6	macmockFLU_24hr00min
tpm.Monocyte-derived%20macrophages%20response%20to%20mock%20influenza%20infection%2c%2024hr00min%2c%20donor4%20%28227_121%3aMI_24h%29.CNhs13644.13315-143A3	macmockFLU_24hr00min
tpm.Monocyte-derived%20macrophages%20response%20to%20udorn%20influenza%20infection%2c%2000hr00min%2c%20donor1%20%28868_121%3aUd_0h%29.CNhs13554.13305-142I2	macFLU_00hr00min
tpm.Monocyte-derived%20macrophages%20response%20to%20udorn%20influenza%20infection%2c%2000hr00min%2c%20donor2%20%28150_120%3aUd_0h%29.CNhs13646.13317-143A5	macFLU_00hr00min
tpm.Monocyte-derived%20macrophages%20response%20to%20udorn%20influenza%20infection%2c%2000hr00min%2c%20donor3%20%28536_119%3aUd_0h%29.CNhs13650.13323-143B2	macFLU_00hr00min
tpm.Monocyte-derived%20macrophages%20response%20to%20udorn%20influenza%20infection%2c%2000hr00min%2c%20donor4%20%28227_121%3aUd_0h%29.CNhs13639.13311-142I8	macFLU_00hr00min
tpm.Monocyte-derived%20macrophages%20response%20to%20udorn%20influenza%20infection%2c%2002hr00min%2c%20donor1%20%28868_121%3aUd_2h%29.CNhs13555.13306-142I3	macFLU_02hr00min
tpm.Monocyte-derived%20macrophages%20response%20to%20udorn%20influenza%20infection%2c%2002hr00min%2c%20donor2%20%28150_120%3aUd_2h%29.CNhs13647.13318-143A6	macFLU_02hr00min
tpm.Monocyte-derived%20macrophages%20response%20to%20udorn%20influenza%20infection%2c%2002hr00min%2c%20donor3%20%28536_119%3aUd_2h%29.CNhs13651.13324-143B3	macFLU_02hr00min
tpm.Monocyte-derived%20macrophages%20response%20to%20udorn%20influenza%20infection%2c%2002hr00min%2c%20donor4%20%28227_121%3aUd_2h%29.CNhs13640.13312-142I9	macFLU_02hr00min
tpm.Monocyte-derived%20macrophages%20response%20to%20udorn%20influenza%20infection%2c%2007hr00min%2c%20donor1%20%28868_121%3aUd_7h%29.CNhs13556.13307-142I4	macFLU_07hr00min
tpm.Monocyte-derived%20macrophages%20response%20to%20udorn%20influenza%20infection%2c%2007hr00min%2c%20donor2%20%28150_120%3aUd_7h%29.CNhs13559.13319-143A7	macFLU_07hr00min
tpm.Monocyte-derived%20macrophages%20response%20to%20udorn%20influenza%20infection%2c%2007hr00min%2c%20donor3%20%28536_119%3aUd_7h%29.CNhs13561.13325-143B4	macFLU_07hr00min
tpm.Monocyte-derived%20macrophages%20response%20to%20udorn%20influenza%20infection%2c%2007hr00min%2c%20donor4%20%28227_121%3aUd_7h%29.CNhs13641.13313-143A1	macFLU_07hr00min
tpm.Monocyte-derived%20macrophages%20response%20to%20udorn%20influenza%20infection%2c%2024hr00min%2c%20donor1%20%28868_121%3aUd_24h%29.CNhs13557.13308-142I5	macFLU_24hr00min
tpm.Monocyte-derived%20macrophages%20response%20to%20udorn%20influenza%20infection%2c%2024hr00min%2c%20donor2%20%28150_120%3aUd_24h%29.CNhs13560.13320-143A8	macFLU_24hr00min
tpm.Monocyte-derived%20macrophages%20response%20to%20udorn%20influenza%20infection%2c%2024hr00min%2c%20donor3%20%28536_119%3aUd_24h%29.CNhs13562.13326-143B5	macFLU_24hr00min
tpm.Monocyte-derived%20macrophages%20response%20to%20udorn%20influenza%20infection%2c%2024hr00min%2c%20donor4%20%28227_121%3aUd_24h%29.CNhs13643.13314-143A2	macFLU_24hr00min
tpm.Multipotent%20Cord%20Blood%20Unrestricted%20Somatic%20Stem%20Cells%2c%20donor1.CNhs11350.11549-120C1	Multipotent_Cord_Blood_Unrestricted_Somatic_Stem_Cells
tpm.Multipotent%20Cord%20Blood%20Unrestricted%20Somatic%20Stem%20Cells%2c%20donor2.CNhs12105.11629-122B9	Multipotent_Cord_Blood_Unrestricted_Somatic_Stem_Cells
tpm.Myoblast%20differentiation%20to%20myotubes%2c%20day00%2c%20control%20donor1.CNhs13847.13469-144I4	Myoblast_differentiation_to_myotubes_day00_control
tpm.Myoblast%20differentiation%20to%20myotubes%2c%20day00%2c%20control%20donor2.CNhs14567.13478-145A4	Myoblast_differentiation_to_myotubes_day00_control
tpm.Myoblast%20differentiation%20to%20myotubes%2c%20day00%2c%20control%20donor3.CNhs14577.13487-145B4	Myoblast_differentiation_to_myotubes_day00_control
tpm.Myoblast%20differentiation%20to%20myotubes%2c%20day00%2c%20Duchenne%20Muscular%20Dystrophy%20donor1.CNhs14586.13496-145C4	Myoblast_differentiation_to_myotubes_day00_Duchenne_Muscular_Dystrophy
tpm.Myoblast%20differentiation%20to%20myotubes%2c%20day00%2c%20Duchenne%20Muscular%20Dystrophy%20donor2.CNhs14596.13505-145D4	Myoblast_differentiation_to_myotubes_day00_Duchenne_Muscular_Dystrophy
tpm.Myoblast%20differentiation%20to%20myotubes%2c%20day00%2c%20Duchenne%20Muscular%20Dystrophy%20donor3.CNhs14605.13514-145E4	Myoblast_differentiation_to_myotubes_day00_Duchenne_Muscular_Dystrophy
tpm.Myoblast%20differentiation%20to%20myotubes%2c%20day01%2c%20control%20donor1.CNhs13848.13470-144I5	Myoblast_differentiation_to_myotubes_day01_control
tpm.Myoblast%20differentiation%20to%20myotubes%2c%20day01%2c%20control%20donor2.CNhs14568.13479-145A5	Myoblast_differentiation_to_myotubes_day01_control
tpm.Myoblast%20differentiation%20to%20myotubes%2c%20day01%2c%20control%20donor3.CNhs14578.13488-145B5	Myoblast_differentiation_to_myotubes_day01_control
tpm.Myoblast%20differentiation%20to%20myotubes%2c%20day01%2c%20Duchenne%20Muscular%20Dystrophy%20donor1.CNhs14587.13497-145C5	Myoblast_differentiation_to_myotubes_day01_Duchenne_Muscular_Dystrophy
tpm.Myoblast%20differentiation%20to%20myotubes%2c%20day01%2c%20Duchenne%20Muscular%20Dystrophy%20donor2.CNhs14597.13506-145D5	Myoblast_differentiation_to_myotubes_day01_Duchenne_Muscular_Dystrophy
tpm.Myoblast%20differentiation%20to%20myotubes%2c%20day01%2c%20Duchenne%20Muscular%20Dystrophy%20donor3.CNhs14606.13515-145E5	Myoblast_differentiation_to_myotubes_day01_Duchenne_Muscular_Dystrophy
tpm.Myoblast%20differentiation%20to%20myotubes%2c%20day02%2c%20control%20donor1.CNhs13849.13471-144I6	Myoblast_differentiation_to_myotubes_day02_control
tpm.Myoblast%20differentiation%20to%20myotubes%2c%20day02%2c%20control%20donor2.CNhs14570.13480-145A6	Myoblast_differentiation_to_myotubes_day02_control
tpm.Myoblast%20differentiation%20to%20myotubes%2c%20day02%2c%20control%20donor3.CNhs14579.13489-145B6	Myoblast_differentiation_to_myotubes_day02_control
tpm.Myoblast%20differentiation%20to%20myotubes%2c%20day02%2c%20Duchenne%20Muscular%20Dystrophy%20donor1.CNhs14588.13498-145C6	Myoblast_differentiation_to_myotubes_day02_Duchenne_Muscular_Dystrophy
tpm.Myoblast%20differentiation%20to%20myotubes%2c%20day02%2c%20Duchenne%20Muscular%20Dystrophy%20donor2.CNhs14598.13507-145D6	Myoblast_differentiation_to_myotubes_day02_Duchenne_Muscular_Dystrophy
tpm.Myoblast%20differentiation%20to%20myotubes%2c%20day02%2c%20Duchenne%20Muscular%20Dystrophy%20donor3.CNhs14607.13516-145E6	Myoblast_differentiation_to_myotubes_day02_Duchenne_Muscular_Dystrophy
tpm.Myoblast%20differentiation%20to%20myotubes%2c%20day03%2c%20control%20donor1.CNhs13850.13472-144I7	Myoblast_differentiation_to_myotubes_day03_control
tpm.Myoblast%20differentiation%20to%20myotubes%2c%20day03%2c%20control%20donor2.CNhs14571.13481-145A7	Myoblast_differentiation_to_myotubes_day03_control
tpm.Myoblast%20differentiation%20to%20myotubes%2c%20day03%2c%20control%20donor3.CNhs14580.13490-145B7	Myoblast_differentiation_to_myotubes_day03_control
tpm.Myoblast%20differentiation%20to%20myotubes%2c%20day03%2c%20Duchenne%20Muscular%20Dystrophy%20donor1.CNhs14589.13499-145C7	Myoblast_differentiation_to_myotubes_day03_Duchenne_Muscular_Dystrophy
tpm.Myoblast%20differentiation%20to%20myotubes%2c%20day03%2c%20Duchenne%20Muscular%20Dystrophy%20donor2.CNhs14599.13508-145D7	Myoblast_differentiation_to_myotubes_day03_Duchenne_Muscular_Dystrophy
tpm.Myoblast%20differentiation%20to%20myotubes%2c%20day04%2c%20control%20donor1.CNhs13851.13473-144I8	Myoblast_differentiation_to_myotubes_day04_control
tpm.Myoblast%20differentiation%20to%20myotubes%2c%20day04%2c%20control%20donor2.CNhs14572.13482-145A8	Myoblast_differentiation_to_myotubes_day04_control
tpm.Myoblast%20differentiation%20to%20myotubes%2c%20day04%2c%20control%20donor3.CNhs14581.13491-145B8	Myoblast_differentiation_to_myotubes_day04_control
tpm.Myoblast%20differentiation%20to%20myotubes%2c%20day04%2c%20Duchenne%20Muscular%20Dystrophy%20donor1.CNhs14590.13500-145C8	Myoblast_differentiation_to_myotubes_day04_Duchenne_Muscular_Dystrophy
tpm.Myoblast%20differentiation%20to%20myotubes%2c%20day04%2c%20Duchenne%20Muscular%20Dystrophy%20donor2.CNhs14600.13509-145D8	Myoblast_differentiation_to_myotubes_day04_Duchenne_Muscular_Dystrophy
tpm.Myoblast%20differentiation%20to%20myotubes%2c%20day04%2c%20Duchenne%20Muscular%20Dystrophy%20donor3.CNhs14609.13518-145E8	Myoblast_differentiation_to_myotubes_day04_Duchenne_Muscular_Dystrophy
tpm.Myoblast%20differentiation%20to%20myotubes%2c%20day06%2c%20control%20donor1.CNhs13852.13474-144I9	Myoblast_differentiation_to_myotubes_day06_control
tpm.Myoblast%20differentiation%20to%20myotubes%2c%20day06%2c%20control%20donor2.CNhs14573.13483-145A9	Myoblast_differentiation_to_myotubes_day06_control
tpm.Myoblast%20differentiation%20to%20myotubes%2c%20day06%2c%20control%20donor3.CNhs14582.13492-145B9	Myoblast_differentiation_to_myotubes_day06_control
tpm.Myoblast%20differentiation%20to%20myotubes%2c%20day06%2c%20Duchenne%20Muscular%20Dystrophy%20donor1.CNhs14591.13501-145C9	Myoblast_differentiation_to_myotubes_day06_Duchenne_Muscular_Dystrophy
tpm.Myoblast%20differentiation%20to%20myotubes%2c%20day06%2c%20Duchenne%20Muscular%20Dystrophy%20donor2.CNhs14601.13510-145D9	Myoblast_differentiation_to_myotubes_day06_Duchenne_Muscular_Dystrophy
tpm.Myoblast%20differentiation%20to%20myotubes%2c%20day06%2c%20Duchenne%20Muscular%20Dystrophy%20donor3.CNhs14610.13519-145E9	Myoblast_differentiation_to_myotubes_day06_Duchenne_Muscular_Dystrophy
tpm.Myoblast%20differentiation%20to%20myotubes%2c%20day08%2c%20control%20donor1.CNhs13853.13475-145A1	Myoblast_differentiation_to_myotubes_day08_control
tpm.Myoblast%20differentiation%20to%20myotubes%2c%20day08%2c%20control%20donor2.CNhs14574.13484-145B1	Myoblast_differentiation_to_myotubes_day08_control
tpm.Myoblast%20differentiation%20to%20myotubes%2c%20day08%2c%20control%20donor3.CNhs14583.13493-145C1	Myoblast_differentiation_to_myotubes_day08_control
tpm.Myoblast%20differentiation%20to%20myotubes%2c%20day08%2c%20Duchenne%20Muscular%20Dystrophy%20donor1.CNhs14592.13502-145D1	Myoblast_differentiation_to_myotubes_day08_Duchenne_Muscular_Dystrophy
tpm.Myoblast%20differentiation%20to%20myotubes%2c%20day08%2c%20Duchenne%20Muscular%20Dystrophy%20donor2.CNhs14602.13511-145E1	Myoblast_differentiation_to_myotubes_day08_Duchenne_Muscular_Dystrophy
tpm.Myoblast%20differentiation%20to%20myotubes%2c%20day08%2c%20Duchenne%20Muscular%20Dystrophy%20donor3.CNhs14611.13520-145F1	Myoblast_differentiation_to_myotubes_day08_Duchenne_Muscular_Dystrophy
tpm.Myoblast%20differentiation%20to%20myotubes%2c%20day10%2c%20control%20donor1.CNhs13854.13476-145A2	Myoblast_differentiation_to_myotubes_day10_control
tpm.Myoblast%20differentiation%20to%20myotubes%2c%20day10%2c%20control%20donor2.CNhs14575.13485-145B2	Myoblast_differentiation_to_myotubes_day10_control
tpm.Myoblast%20differentiation%20to%20myotubes%2c%20day10%2c%20control%20donor3.CNhs14584.13494-145C2	Myoblast_differentiation_to_myotubes_day10_control
tpm.Myoblast%20differentiation%20to%20myotubes%2c%20day10%2c%20Duchenne%20Muscular%20Dystrophy%20donor1.CNhs14594.13503-145D2	Myoblast_differentiation_to_myotubes_day10_Duchenne_Muscular_Dystrophy
tpm.Myoblast%20differentiation%20to%20myotubes%2c%20day10%2c%20Duchenne%20Muscular%20Dystrophy%20donor2.CNhs14603.13512-145E2	Myoblast_differentiation_to_myotubes_day10_Duchenne_Muscular_Dystrophy
tpm.Myoblast%20differentiation%20to%20myotubes%2c%20day10%2c%20Duchenne%20Muscular%20Dystrophy%20donor3.CNhs14612.13521-145F2	Myoblast_differentiation_to_myotubes_day10_Duchenne_Muscular_Dystrophy
tpm.Myoblast%20differentiation%20to%20myotubes%2c%20day12%2c%20control%20donor1.CNhs14566.13477-145A3	Myoblast_differentiation_to_myotubes_day12_control
tpm.Myoblast%20differentiation%20to%20myotubes%2c%20day12%2c%20control%20donor2.CNhs14576.13486-145B3	Myoblast_differentiation_to_myotubes_day12_control
tpm.Myoblast%20differentiation%20to%20myotubes%2c%20day12%2c%20control%20donor3.CNhs14585.13495-145C3	Myoblast_differentiation_to_myotubes_day12_control
tpm.Myoblast%20differentiation%20to%20myotubes%2c%20day12%2c%20Duchenne%20Muscular%20Dystrophy%20donor1.CNhs14595.13504-145D3	Myoblast_differentiation_to_myotubes_day12_Duchenne_Muscular_Dystrophy
tpm.Myoblast%20differentiation%20to%20myotubes%2c%20day12%2c%20Duchenne%20Muscular%20Dystrophy%20donor2.CNhs14604.13513-145E3	Myoblast_differentiation_to_myotubes_day12_Duchenne_Muscular_Dystrophy
tpm.Myoblast%20differentiation%20to%20myotubes%2c%20day12%2c%20Duchenne%20Muscular%20Dystrophy%20donor3.CNhs14613.13522-145F3	Myoblast_differentiation_to_myotubes_day12_Duchenne_Muscular_Dystrophy
tpm.Myoblast%2c%20donor1.CNhs10870.11241-116D8	Myoblast
tpm.Myoblast%2c%20donor2.CNhs11965.11322-117D8	Myoblast
tpm.Myoblast%2c%20donor3.CNhs11908.11398-118D3	Myoblast
tpm.nasal%20epithelial%20cells%2c%20donor1%2c%20tech_rep1.CNhs12589.12226-129F3	nasal_epithelial_cells
tpm.nasal%20epithelial%20cells%2c%20donor1%2c%20tech_rep2.CNhs12554.12226-129F3	nasal_epithelial_cells
tpm.nasal%20epithelial%20cells%2c%20donor2.CNhs12574.12227-129F4	nasal_epithelial_cells
tpm.Natural%20Killer%20Cells%2c%20donor1.CNhs10859.11230-116C6	Natural_Killer_Cells
tpm.Natural%20Killer%20Cells%2c%20donor2.CNhs11957.11311-117C6	Natural_Killer_Cells
tpm.Natural%20Killer%20Cells%2c%20donor3.CNhs12001.11387-118C1	Natural_Killer_Cells
tpm.Neural%20stem%20cells%2c%20donor1.CNhs11063.11275-116H6	Neural_stem_cells
tpm.Neural%20stem%20cells%2c%20donor2.CNhs11384.11352-117H2	Neural_stem_cells
tpm.Neurons%2c%20donor1.CNhs12338.11494-119E9	Neurons
tpm.Neurons%2c%20donor2.CNhs12726.11574-120E8	Neurons
tpm.Neurons%2c%20donor3.CNhs13815.11655-122E8	Neurons
tpm.neutrophil%20PMN%2c%20donor1.CNhs12522.12133-128D9	neutrophil_PMN
tpm.neutrophil%20PMN%2c%20donor2.CNhs12526.12137-128E4	neutrophil_PMN
tpm.neutrophil%20PMN%2c%20donor3.CNhs12530.12141-128E8	neutrophil_PMN
tpm.Neutrophils%2c%20donor1.CNhs10862.11233-116C9	Neutrophils
tpm.Neutrophils%2c%20donor2.CNhs11959.11314-117C9	Neutrophils
tpm.Neutrophils%2c%20donor3.CNhs11905.11390-118C4	Neutrophils
tpm.nucleus%20accumbens%2c%20adult%2c%20pool1.CNhs10644.10037-101F1	nucleus_accumbens_adult_pool1
tpm.Nucleus%20Pulposus%20Cell%2c%20donor1.CNhs10881.11252-116F1	Nucleus_Pulposus_Cell
tpm.Nucleus%20Pulposus%20Cell%2c%20donor2.CNhs12019.11409-118E5	Nucleus_Pulposus_Cell
tpm.Nucleus%20Pulposus%20Cell%2c%20donor3.CNhs12063.11462-119B4	Nucleus_Pulposus_Cell
tpm.occipital%20cortex%20-%20adult%2c%20donor10196.CNhs13798.10172-103C1	occipital_cortex_adult
tpm.occipital%20cortex%2c%20adult%2c%20donor10252.CNhs12320.10163-103B1	occipital_cortex_adult
tpm.occipital%20cortex%2c%20newborn%2c%20donor10223.CNhs14073.10355-105E4	occipital_cortex_newborn
tpm.occipital%20lobe%2c%20adult%2c%20donor1.CNhs11787.10076-102A4	occipital_lobe_adult
tpm.occipital%20lobe%2c%20fetal%2c%20donor1.CNhs11784.10073-102A1	occipital_lobe_adult
tpm.occipital%20pole%2c%20adult%2c%20pool1.CNhs10643.10036-101E9	occipital_pole_adult_pool1
tpm.Olfactory%20epithelial%20cells%2c%20donor1.CNhs13816.11933-125I7	Olfactory_epithelial_cells
tpm.Olfactory%20epithelial%20cells%2c%20donor2.CNhs13817.11934-125I8	Olfactory_epithelial_cells
tpm.Olfactory%20epithelial%20cells%2c%20donor3.CNhs13818.11935-125I9	Olfactory_epithelial_cells
tpm.Olfactory%20epithelial%20cells%2c%20donor4.CNhs13819.11936-126A1	Olfactory_epithelial_cells
tpm.olfactory%20region%2c%20adult.CNhs12611.10195-103E6	olfactory_region_adult
tpm.Oligodendrocyte%20-%20precursors%2c%20donor1.CNhs12586.11496-119F2	Oligodendrocyte_precursors
tpm.optic%20nerve%2c%20donor1.CNhs13449.10277-104E7	optic_nerve
tpm.Osteoblast%20-%20differentiated%2c%20donor1.CNhs11311.11276-116H7	Osteoblast_differentiated
tpm.Osteoblast%20-%20differentiated%2c%20donor2.CNhs11980.11353-117H3	Osteoblast_differentiated
tpm.Osteoblast%20-%20differentiated%2c%20donor3.CNhs12035.11425-118G3	Osteoblast_differentiated
tpm.Osteoblast%2c%20donor1.CNhs11078.11277-116H8	Osteoblast
tpm.Osteoblast%2c%20donor2.CNhs11385.11354-117H4	Osteoblast
tpm.Osteoblast%2c%20donor3.CNhs12036.11426-118G4	Osteoblast
tpm.ovary%2c%20adult%2c%20pool1.CNhs10626.10020-101D2	ovary_adult_pool1
tpm.pancreas%2c%20adult%2c%20donor1.CNhs11756.10049-101G4	pancreas_adult
tpm.Pancreatic%20stromal%20cells%2c%20donor1.CNhs10877.11249-116E7	Pancreatic_stromal_cells
tpm.paracentral%20gyrus%2c%20adult%2c%20pool1.CNhs10642.10035-101E8	paracentral_gyrus_adult_pool1
tpm.parietal%20cortex%2c%20adult%2c%20donor10258.CNhs14226.10373-105G4	parietal_cortex_adult
tpm.parietal%20lobe%20-%20adult%2c%20donor10196.CNhs13797.10171-103B9	parietal_lobe_adult
tpm.parietal%20lobe%2c%20adult%2c%20donor10252.CNhs12317.10157-103A4	parietal_lobe_adult
tpm.parietal%20lobe%2c%20adult%2c%20pool1.CNhs10641.10034-101E7	parietal_lobe_adult
tpm.parietal%20lobe%2c%20fetal%2c%20donor1.CNhs11782.10072-101I9	parietal_lobe_fetal
tpm.parietal%20lobe%2c%20newborn%2c%20donor10223.CNhs14074.10356-105E5	parietal_lobe_newborn
tpm.parotid%20gland%2c%20adult.CNhs12849.10199-103F1	parotid_gland_adult
tpm.penis%2c%20adult.CNhs12850.10200-103F2	penis_adult
tpm.Pericytes%2c%20donor1.CNhs11317.11491-119E6	Pericytes
tpm.Pericytes%2c%20donor2.CNhs12079.11571-120E5	Pericytes
tpm.Pericytes%2c%20donor3.CNhs12116.11652-122E5	Pericytes
tpm.Perineurial%20Cells%2c%20donor1.CNhs12587.11499-119F5	Perineurial_Cells
tpm.Perineurial%20Cells%2c%20donor2.CNhs12590.11579-120F4	Perineurial_Cells
tpm.Peripheral%20Blood%20Mononuclear%20Cells%2c%20donor1.CNhs10860.11231-116C7	Peripheral_Blood_Mononuclear_Cells
tpm.Peripheral%20Blood%20Mononuclear%20Cells%2c%20donor2.CNhs11958.11312-117C7	Peripheral_Blood_Mononuclear_Cells
tpm.Peripheral%20Blood%20Mononuclear%20Cells%2c%20donor3.CNhs12002.11388-118C2	Peripheral_Blood_Mononuclear_Cells
tpm.pineal%20gland%20-%20adult%2c%20donor10196.CNhs13804.10179-103C8	pineal_gland_adult
tpm.pineal%20gland%2c%20adult%2c%20donor10252.CNhs12228.10160-103A7	pineal_gland_adult
tpm.pineal%20gland%2c%20adult%2c%20donor10258.CNhs14230.10377-105G8	pineal_gland_adult
tpm.pituitary%20gland%20-%20adult%2c%20donor10196.CNhs13805.10180-103C9	pituitary_gland_adult
tpm.pituitary%20gland%2c%20adult%2c%20donor10252.CNhs12229.10162-103A9	pituitary_gland_adult
tpm.pituitary%20gland%2c%20adult%2c%20donor10258.CNhs14231.10378-105G9	pituitary_gland_adult
tpm.placenta%2c%20adult%2c%20pool1.CNhs10627.10021-101D3	placenta_adult_pool1
tpm.Placental%20Epithelial%20Cells%2c%20donor1.CNhs11079.11278-116H9	Placental_Epithelial_Cells
tpm.Placental%20Epithelial%20Cells%2c%20donor2.CNhs11386.11355-117H5	Placental_Epithelial_Cells
tpm.Placental%20Epithelial%20Cells%2c%20donor3.CNhs12037.11427-118G5	Placental_Epithelial_Cells
tpm.pons%2c%20adult%2c%20pool1.CNhs10640.10033-101E6	pons_adult_pool1
tpm.postcentral%20gyrus%2c%20adult%2c%20pool1.CNhs10638.10032-101E5	postcentral_gyrus_adult_pool1
tpm.Preadipocyte%20-%20breast%20donor2%20%28cytoplasmic%20fraction%29.CNhs14562.14319-155D8	Preadipocyte_breast(cytoplasm)
tpm.Preadipocyte%20-%20breast%2c%20donor1.CNhs11052.11467-119B9	Preadipocyte_breast
tpm.Preadipocyte%20-%20breast%2c%20donor2.CNhs11971.11328-117E5	Preadipocyte_breast
tpm.Preadipocyte%20-%20breast%2c%20donor2%20%28nuclear%20fraction%29.CNhs12584.14320-155D9	Preadipocyte_breast(nuclear)
tpm.Preadipocyte%20-%20omental%2c%20donor1.CNhs11065.11468-119C1	Preadipocyte_omental
tpm.Preadipocyte%20-%20omental%2c%20donor2.CNhs11902.11329-117E6	Preadipocyte_omental
tpm.Preadipocyte%20-%20omental%2c%20donor3.CNhs12013.11403-118D8	Preadipocyte_omental
tpm.Preadipocyte%20-%20perirenal%2c%20donor1.CNhs12065.11469-119C2	Preadipocyte_perirenal
tpm.Preadipocyte%20-%20subcutaneous%2c%20donor1.CNhs11081.11279-116I1	Preadipocyte_subcutaneous
tpm.Preadipocyte%20-%20subcutaneous%2c%20donor2.CNhs11981.11356-117H6	Preadipocyte_subcutaneous
tpm.Preadipocyte%20-%20subcutaneous%2c%20donor3.CNhs12038.11428-118G6	Preadipocyte_subcutaneous
tpm.Preadipocyte%20-%20visceral%2c%20donor1.CNhs11082.11280-116I2	Preadipocyte_visceral
tpm.Preadipocyte%20-%20visceral%2c%20donor2.CNhs11982.11357-117H7	Preadipocyte_visceral
tpm.Preadipocyte%20-%20visceral%2c%20donor3.CNhs12039.11429-118G7	Preadipocyte_visceral
tpm.promyelocytes%2fmyelocytes%20PMC%2c%20donor1.CNhs12520.12132-128D8	promyelocytes_myelocytes_PMC
tpm.promyelocytes%2fmyelocytes%20PMC%2c%20donor2.CNhs12525.12136-128E3	promyelocytes_myelocytes_PMC
tpm.promyelocytes%2fmyelocytes%20PMC%2c%20donor3.CNhs12529.12140-128E7	promyelocytes_myelocytes_PMC
tpm.Prostate%20Epithelial%20Cells%20%28polarized%29%2c%20donor1.CNhs10882.11253-116F2	Prostate_Epithelial_Cells
tpm.Prostate%20Epithelial%20Cells%2c%20donor2.CNhs11972.11331-117E8	Prostate_Epithelial_Cells
tpm.Prostate%20Epithelial%20Cells%2c%20donor3.CNhs12014.11404-118D9	Prostate_Epithelial_Cells
tpm.Prostate%20Stromal%20Cells%2c%20donor1.CNhs10883.11254-116F3	Prostate_Stromal_Cells
tpm.Prostate%20Stromal%20Cells%2c%20donor2.CNhs11973.11332-117E9	Prostate_Stromal_Cells
tpm.Prostate%20Stromal%20Cells%2c%20donor3.CNhs12015.11405-118E1	Prostate_Stromal_Cells
tpm.prostate%2c%20adult%2c%20pool1.CNhs10628.10022-101D4	prostate_adult_pool1
tpm.putamen%2c%20adult%2c%20donor10196.CNhs12324.10176-103C5	putamen_adult
tpm.putamen%2c%20adult%2c%20donor10252.CNhs13912.10152-102I8	putamen_adult
tpm.putamen%2c%20adult%2c%20donor10258%2c%20tech_rep1.CNhs14225.10372-105G3	putamen_adult_donor10258_tech
tpm.putamen%2c%20adult%2c%20donor10258%2c%20tech_rep2.CNhs14618.10372-105G3	putamen_adult_donor10258_tech
tpm.putamen%2c%20newborn%2c%20donor10223.CNhs14083.10365-105F5	putamen_newborn
tpm.rectum%2c%20fetal%2c%20donor1.CNhs11777.10067-101I4	rectum_fetal
tpm.Renal%20Cortical%20Epithelial%20Cells%2c%20donor1.CNhs11331.11516-119H4	Renal_Cortical_Epithelial_Cells
tpm.Renal%20Cortical%20Epithelial%20Cells%2c%20donor2.CNhs12728.11596-120H3	Renal_Cortical_Epithelial_Cells
tpm.Renal%20Epithelial%20Cells%2c%20donor1.CNhs11332.11517-119H5	Renal_Epithelial_Cells
tpm.Renal%20Epithelial%20Cells%2c%20donor2.CNhs12088.11597-120H4	Renal_Epithelial_Cells
tpm.Renal%20Epithelial%20Cells%2c%20donor3.CNhs12732.11678-122H4	Renal_Epithelial_Cells
tpm.Renal%20Glomerular%20Endothelial%20Cells%2c%20donor1.CNhs12074.11514-119H2	Renal_Glomerular_Endothelial_Cells
tpm.Renal%20Glomerular%20Endothelial%20Cells%2c%20donor2.CNhs12086.11594-120H1	Renal_Glomerular_Endothelial_Cells
tpm.Renal%20Glomerular%20Endothelial%20Cells%2c%20donor3.CNhs12624.11675-122H1	Renal_Glomerular_Endothelial_Cells
tpm.Renal%20Glomerular%20Endothelial%20Cells%2c%20donor4.CNhs13080.11783-124B1	Renal_Glomerular_Endothelial_Cells
tpm.Renal%20Mesangial%20Cells%2c%20donor1.CNhs11333.11518-119H6	Renal_Mesangial_Cells
tpm.Renal%20Mesangial%20Cells%2c%20donor2.CNhs12089.11598-120H5	Renal_Mesangial_Cells
tpm.Renal%20Mesangial%20Cells%2c%20donor3.CNhs12121.11679-122H5	Renal_Mesangial_Cells
tpm.Renal%20Proximal%20Tubular%20Epithelial%20Cell%2c%20donor1.CNhs11330.11515-119H3	Renal_Proximal_Tubular_Epithelial_Cell
tpm.Renal%20Proximal%20Tubular%20Epithelial%20Cell%2c%20donor2.CNhs12087.11595-120H2	Renal_Proximal_Tubular_Epithelial_Cell
tpm.Renal%20Proximal%20Tubular%20Epithelial%20Cell%2c%20donor3.CNhs12120.11676-122H2	Renal_Proximal_Tubular_Epithelial_Cell
tpm.retina%2c%20adult%2c%20pool1.CNhs10636.10030-101E3	retina_adult_pool1
tpm.Retinal%20Pigment%20Epithelial%20Cells%2c%20donor0.CNhs10842.11215-116A9	Retinal_Pigment_Epithelial_Cells
tpm.Retinal%20Pigment%20Epithelial%20Cells%2c%20donor1.CNhs11338.11528-119I7	Retinal_Pigment_Epithelial_Cells
tpm.Retinal%20Pigment%20Epithelial%20Cells%2c%20donor2.CNhs12096.11608-120I6	Retinal_Pigment_Epithelial_Cells
tpm.Retinal%20Pigment%20Epithelial%20Cells%2c%20donor3.CNhs12733.11689-122I6	Retinal_Pigment_Epithelial_Cells
tpm.salivary%20acinar%20cells%2c%20donor1.CNhs12810.11771-123I7	salivary_acinar_cells
tpm.salivary%20acinar%20cells%2c%20donor2.CNhs12811.11772-123I8	salivary_acinar_cells
tpm.salivary%20acinar%20cells%2c%20donor3.CNhs12812.11773-123I9	salivary_acinar_cells
tpm.salivary%20gland%2c%20adult%2c%20pool1.CNhs11677.10093-102C3	salivary_gland_adult_pool1
tpm.Saos-2%20osteosarcoma%20treated%20with%20ascorbic%20acid%20and%20BGP%20to%20induce%20calcification%2c%2000hr00min%2c%20biol_rep1%20%28A1%20T0%29.CNhs11918.12662-134I7	Saos2calc_ 00hr00min
tpm.Saos-2%20osteosarcoma%20treated%20with%20ascorbic%20acid%20and%20BGP%20to%20induce%20calcification%2c%2000hr00min%2c%20biol_rep2%20%28A2%20T0%29.CNhs12859.12760-136B6	Saos2calc_ 00hr00min
tpm.Saos-2%20osteosarcoma%20treated%20with%20ascorbic%20acid%20and%20BGP%20to%20induce%20calcification%2c%2000hr00min%2c%20biol_rep3%20%28A3%20T0%29.CNhs12952.12858-137D5	Saos2calc_ 00hr00min
tpm.Saos-2%20osteosarcoma%20treated%20with%20ascorbic%20acid%20and%20BGP%20to%20induce%20calcification%2c%2000hr15min%2c%20biol_rep1%20%28A1%20T1%29.CNhs12381.12663-134I8	Saos2calc_ 00hr15min
tpm.Saos-2%20osteosarcoma%20treated%20with%20ascorbic%20acid%20and%20BGP%20to%20induce%20calcification%2c%2000hr15min%2c%20biol_rep2%20%28A2%20T1%29.CNhs12860.12761-136B7	Saos2calc_ 00hr15min
tpm.Saos-2%20osteosarcoma%20treated%20with%20ascorbic%20acid%20and%20BGP%20to%20induce%20calcification%2c%2000hr15min%2c%20biol_rep3%20%28A3%20T1%29.CNhs12877.12859-137D6	Saos2calc_ 00hr15min
tpm.Saos-2%20osteosarcoma%20treated%20with%20ascorbic%20acid%20and%20BGP%20to%20induce%20calcification%2c%2000hr30min%2c%20biol_rep1%20%28A1%20T2%29.CNhs12382.12664-134I9	Saos2calc_ 00hr30min
tpm.Saos-2%20osteosarcoma%20treated%20with%20ascorbic%20acid%20and%20BGP%20to%20induce%20calcification%2c%2000hr30min%2c%20biol_rep2%20%28A2%20T2%29.CNhs12861.12762-136B8	Saos2calc_ 00hr30min
tpm.Saos-2%20osteosarcoma%20treated%20with%20ascorbic%20acid%20and%20BGP%20to%20induce%20calcification%2c%2000hr30min%2c%20biol_rep3%20%28A3%20T2%29.CNhs12954.12860-137D7	Saos2calc_ 00hr30min
tpm.Saos-2%20osteosarcoma%20treated%20with%20ascorbic%20acid%20and%20BGP%20to%20induce%20calcification%2c%2000hr45min%2c%20biol_rep1%20%28A1%20T3%29.CNhs12383.12665-135A1	Saos2calc_ 00hr45min
tpm.Saos-2%20osteosarcoma%20treated%20with%20ascorbic%20acid%20and%20BGP%20to%20induce%20calcification%2c%2000hr45min%2c%20biol_rep2%20%28A2%20T3%29.CNhs12862.12763-136B9	Saos2calc_ 00hr45min
tpm.Saos-2%20osteosarcoma%20treated%20with%20ascorbic%20acid%20and%20BGP%20to%20induce%20calcification%2c%2000hr45min%2c%20biol_rep3%20%28A3%20T3%29.CNhs12878.12861-137D8	Saos2calc_ 00hr45min
tpm.Saos-2%20osteosarcoma%20treated%20with%20ascorbic%20acid%20and%20BGP%20to%20induce%20calcification%2c%2001hr00min%2c%20biol_rep1%20%28A1%20T4%29.CNhs12384.12666-135A2	Saos2calc_ 01hr00min
tpm.Saos-2%20osteosarcoma%20treated%20with%20ascorbic%20acid%20and%20BGP%20to%20induce%20calcification%2c%2001hr00min%2c%20biol_rep2%20%28A2%20T4%29.CNhs12863.12764-136C1	Saos2calc_ 01hr00min
tpm.Saos-2%20osteosarcoma%20treated%20with%20ascorbic%20acid%20and%20BGP%20to%20induce%20calcification%2c%2001hr00min%2c%20biol_rep3%20%28A3%20T4%29.CNhs12955.12862-137D9	Saos2calc_ 01hr00min
tpm.Saos-2%20osteosarcoma%20treated%20with%20ascorbic%20acid%20and%20BGP%20to%20induce%20calcification%2c%2001hr20min%2c%20biol_rep1%20%28A1%20T5%29.CNhs12386.12667-135A3	Saos2calc_ 01hr20min
tpm.Saos-2%20osteosarcoma%20treated%20with%20ascorbic%20acid%20and%20BGP%20to%20induce%20calcification%2c%2001hr20min%2c%20biol_rep2%20%28A2%20T5%29.CNhs12864.12765-136C2	Saos2calc_ 01hr20min
tpm.Saos-2%20osteosarcoma%20treated%20with%20ascorbic%20acid%20and%20BGP%20to%20induce%20calcification%2c%2001hr20min%2c%20biol_rep3%20%28A3%20T5%29.CNhs12879.12863-137E1	Saos2calc_ 01hr20min
tpm.Saos-2%20osteosarcoma%20treated%20with%20ascorbic%20acid%20and%20BGP%20to%20induce%20calcification%2c%2001hr40min%2c%20biol_rep1%20%28A1%20T6%29.CNhs12387.12668-135A4	Saos2calc_ 01hr40min
tpm.Saos-2%20osteosarcoma%20treated%20with%20ascorbic%20acid%20and%20BGP%20to%20induce%20calcification%2c%2001hr40min%2c%20biol_rep2%20%28A2%20T6%29.CNhs12866.12766-136C3	Saos2calc_ 01hr40min
tpm.Saos-2%20osteosarcoma%20treated%20with%20ascorbic%20acid%20and%20BGP%20to%20induce%20calcification%2c%2001hr40min%2c%20biol_rep3%20%28A3%20T6%29.CNhs12880.12864-137E2	Saos2calc_ 01hr40min
tpm.Saos-2%20osteosarcoma%20treated%20with%20ascorbic%20acid%20and%20BGP%20to%20induce%20calcification%2c%2002hr00min%2c%20biol_rep1%20%28A1%20T7%29.CNhs12388.12669-135A5	Saos2calc_ 02hr00min
tpm.Saos-2%20osteosarcoma%20treated%20with%20ascorbic%20acid%20and%20BGP%20to%20induce%20calcification%2c%2002hr00min%2c%20biol_rep2%20%28A2%20T7%29.CNhs12867.12767-136C4	Saos2calc_ 02hr00min
tpm.Saos-2%20osteosarcoma%20treated%20with%20ascorbic%20acid%20and%20BGP%20to%20induce%20calcification%2c%2002hr00min%2c%20biol_rep3%20%28A3%20T7%29.CNhs12881.12865-137E3	Saos2calc_ 02hr00min
tpm.Saos-2%20osteosarcoma%20treated%20with%20ascorbic%20acid%20and%20BGP%20to%20induce%20calcification%2c%2002hr30min%2c%20biol_rep1%20%28A1%20T8%29.CNhs12389.12670-135A6	Saos2calc_ 02hr30min
tpm.Saos-2%20osteosarcoma%20treated%20with%20ascorbic%20acid%20and%20BGP%20to%20induce%20calcification%2c%2002hr30min%2c%20biol_rep2%20%28A2%20T8%29.CNhs12868.12768-136C5	Saos2calc_ 02hr30min
tpm.Saos-2%20osteosarcoma%20treated%20with%20ascorbic%20acid%20and%20BGP%20to%20induce%20calcification%2c%2002hr30min%2c%20biol_rep3%20%28A3%20T8%29.CNhs12882.12866-137E4	Saos2calc_ 02hr30min
tpm.Saos-2%20osteosarcoma%20treated%20with%20ascorbic%20acid%20and%20BGP%20to%20induce%20calcification%2c%2003hr%2c%20biol_rep1%20%28A1%20T9%29.CNhs12390.12671-135A7	Saos2calc_ 03hr
tpm.Saos-2%20osteosarcoma%20treated%20with%20ascorbic%20acid%20and%20BGP%20to%20induce%20calcification%2c%2003hr%2c%20biol_rep2%20%28A2%20T9%29.CNhs12869.12769-136C6	Saos2calc_ 03hr
tpm.Saos-2%20osteosarcoma%20treated%20with%20ascorbic%20acid%20and%20BGP%20to%20induce%20calcification%2c%2003hr%2c%20biol_rep3%20%28A3%20T9%29.CNhs12883.12867-137E5	Saos2calc_ 03hr
tpm.Saos-2%20osteosarcoma%20treated%20with%20ascorbic%20acid%20and%20BGP%20to%20induce%20calcification%2c%2004hr%2c%20biol_rep1%20%28A1%20T10%29.CNhs12391.12672-135A8	Saos2calc_ 04hr
tpm.Saos-2%20osteosarcoma%20treated%20with%20ascorbic%20acid%20and%20BGP%20to%20induce%20calcification%2c%2004hr%2c%20biol_rep2%20%28A2%20T10%29.CNhs12870.12770-136C7	Saos2calc_ 04hr
tpm.Saos-2%20osteosarcoma%20treated%20with%20ascorbic%20acid%20and%20BGP%20to%20induce%20calcification%2c%2004hr%2c%20biol_rep3%20%28A3%20T10%29.CNhs12884.12868-137E6	Saos2calc_ 04hr
tpm.Saos-2%20osteosarcoma%20treated%20with%20ascorbic%20acid%20and%20BGP%20to%20induce%20calcification%2c%2008hr%2c%20biol_rep1%20%28A1%20T11%29.CNhs12392.12673-135A9	Saos2calc_ 08hr
tpm.Saos-2%20osteosarcoma%20treated%20with%20ascorbic%20acid%20and%20BGP%20to%20induce%20calcification%2c%2008hr%2c%20biol_rep2%20%28A2%20T11%29.CNhs12871.12771-136C8	Saos2calc_ 08hr
tpm.Saos-2%20osteosarcoma%20treated%20with%20ascorbic%20acid%20and%20BGP%20to%20induce%20calcification%2c%2008hr%2c%20biol_rep3%20%28A3%20T11%29.CNhs12885.12869-137E7	Saos2calc_ 08hr
tpm.Saos-2%20osteosarcoma%20treated%20with%20ascorbic%20acid%20and%20BGP%20to%20induce%20calcification%2c%2024hr%2c%20biol_rep1%20%28A1%20T12%29.CNhs12393.12674-135B1	Saos2calc_ 24hr
tpm.Saos-2%20osteosarcoma%20treated%20with%20ascorbic%20acid%20and%20BGP%20to%20induce%20calcification%2c%2024hr%2c%20biol_rep2%20%28A2%20T12%29.CNhs12872.12772-136C9	Saos2calc_ 24hr
tpm.Saos-2%20osteosarcoma%20treated%20with%20ascorbic%20acid%20and%20BGP%20to%20induce%20calcification%2c%2024hr%2c%20biol_rep3%20%28A3%20T12%29.CNhs12886.12870-137E8	Saos2calc_ 24hr
tpm.Saos-2%20osteosarcoma%20treated%20with%20ascorbic%20acid%20and%20BGP%20to%20induce%20calcification%2c%20day04%2c%20biol_rep1%20%28A1%20T13%29.CNhs12394.12675-135B2	Saos2calc_ day04
tpm.Saos-2%20osteosarcoma%20treated%20with%20ascorbic%20acid%20and%20BGP%20to%20induce%20calcification%2c%20day04%2c%20biol_rep2%20%28A2%20T13%29.CNhs12873.12773-136D1	Saos2calc_ day04
tpm.Saos-2%20osteosarcoma%20treated%20with%20ascorbic%20acid%20and%20BGP%20to%20induce%20calcification%2c%20day04%2c%20biol_rep3%20%28A3%20T13%29.CNhs12887.12871-137E9	Saos2calc_ day04
tpm.Saos-2%20osteosarcoma%20treated%20with%20ascorbic%20acid%20and%20BGP%20to%20induce%20calcification%2c%20day07%2c%20biol_rep1%20%28A1%20T14%29.CNhs12395.12676-135B3	Saos2calc_ day07
tpm.Saos-2%20osteosarcoma%20treated%20with%20ascorbic%20acid%20and%20BGP%20to%20induce%20calcification%2c%20day07%2c%20biol_rep2%20%28A2%20T14%29.CNhs12874.12774-136D2	Saos2calc_ day07
tpm.Saos-2%20osteosarcoma%20treated%20with%20ascorbic%20acid%20and%20BGP%20to%20induce%20calcification%2c%20day07%2c%20biol_rep3%20%28A3%20T14%29.CNhs12888.12872-137F1	Saos2calc_ day07
tpm.Saos-2%20osteosarcoma%20treated%20with%20ascorbic%20acid%20and%20BGP%20to%20induce%20calcification%2c%20day14%2c%20biol_rep1%20%28A1%20T15%29.CNhs12396.12677-135B4	Saos2calc_ day14
tpm.Saos-2%20osteosarcoma%20treated%20with%20ascorbic%20acid%20and%20BGP%20to%20induce%20calcification%2c%20day14%2c%20biol_rep2%20%28A2%20T15%29.CNhs12953.12775-136D3	Saos2calc_ day14
tpm.Saos-2%20osteosarcoma%20treated%20with%20ascorbic%20acid%20and%20BGP%20to%20induce%20calcification%2c%20day14%2c%20biol_rep3%20%28A3%20T15%29.CNhs12890.12873-137F2	Saos2calc_ day14
tpm.Saos-2%20osteosarcoma%20treated%20with%20ascorbic%20acid%20and%20BGP%20to%20induce%20calcification%2c%20day21%2c%20biol_rep1%20%28A1%20T16%29.CNhs12397.12678-135B5	Saos2calc_ day21
tpm.Saos-2%20osteosarcoma%20treated%20with%20ascorbic%20acid%20and%20BGP%20to%20induce%20calcification%2c%20day21%2c%20biol_rep2%20%28A2%20T16%29.CNhs12875.12776-136D4	Saos2calc_ day21
tpm.Saos-2%20osteosarcoma%20treated%20with%20ascorbic%20acid%20and%20BGP%20to%20induce%20calcification%2c%20day21%2c%20biol_rep3%20%28A3%20T16%29.CNhs12891.12874-137F3	Saos2calc_ day21
tpm.Saos-2%20osteosarcoma%20treated%20with%20ascorbic%20acid%20and%20BGP%20to%20induce%20calcification%2c%20day28%2c%20biol_rep1%20%28A1%20T17%29.CNhs11919.12679-135B6	Saos2calc_ day28
tpm.Saos-2%20osteosarcoma%20treated%20with%20ascorbic%20acid%20and%20BGP%20to%20induce%20calcification%2c%20day28%2c%20biol_rep2%20%28A2%20T17%29.CNhs12876.12777-136D5	Saos2calc_ day28
tpm.Saos-2%20osteosarcoma%20treated%20with%20ascorbic%20acid%20and%20BGP%20to%20induce%20calcification%2c%20day28%2c%20biol_rep3%20%28A3%20T17%29.CNhs12892.12875-137F4	Saos2calc_ day28
tpm.Schwann%20Cells%2c%20donor1.CNhs12073.11498-119F4	Schwann_Cells
tpm.Schwann%20Cells%2c%20donor2.CNhs12345.11578-120F3	Schwann_Cells
tpm.Schwann%20Cells%2c%20donor3.CNhs12621.11659-122F3	Schwann_Cells
tpm.Sebocyte%2c%20donor1.CNhs10847.11220-116B5	Sebocyte
tpm.Sebocyte%2c%20donor2.CNhs11951.11301-117B5	Sebocyte
tpm.Sebocyte%2c%20donor3.CNhs11995.11378-118B1	Sebocyte
tpm.seminal%20vesicle%2c%20adult.CNhs12851.10201-103F3	seminal_vesicle_adult
tpm.Sertoli%20Cells%2c%20donor1.CNhs10851.11255-116F4	Sertoli_Cells
tpm.Sertoli%20Cells%2c%20donor2.CNhs11974.11333-117F1	Sertoli_Cells
tpm.skeletal%20muscle%20-%20soleus%20muscle%2c%20donor1.CNhs13454.10282-104F3	skeletal_muscle_soleus_muscle
tpm.Skeletal%20muscle%20cells%20differentiated%20into%20Myotubes%20-%20multinucleated%2c%20donor1.CNhs11084.11282-116I4	Skeletal_muscle_cells_differentiated_into_Myotubes_multinucleated
tpm.Skeletal%20muscle%20cells%20differentiated%20into%20Myotubes%20-%20multinucleated%2c%20donor2.CNhs11984.11359-117H9	Skeletal_muscle_cells_differentiated_into_Myotubes_multinucleated
tpm.Skeletal%20muscle%20cells%20differentiated%20into%20Myotubes%20-%20multinucleated%2c%20donor3.CNhs12041.11431-118G9	Skeletal_muscle_cells_differentiated_into_Myotubes_multinucleated
tpm.Skeletal%20Muscle%20Cells%2c%20donor1.CNhs11083.11281-116I3	Skeletal_Muscle_Cells
tpm.Skeletal%20Muscle%20Cells%2c%20donor2.CNhs11983.11358-117H8	Skeletal_Muscle_Cells
tpm.Skeletal%20Muscle%20Cells%2c%20donor3.CNhs12040.11430-118G8	Skeletal_Muscle_Cells
tpm.Skeletal%20Muscle%20Cells%2c%20donor4.CNhs12053.11451-119A2	Skeletal_Muscle_Cells
tpm.Skeletal%20Muscle%20Cells%2c%20donor5.CNhs12056.11455-119A6	Skeletal_Muscle_Cells
tpm.Skeletal%20Muscle%20Cells%2c%20donor6.CNhs12060.11459-119B1	Skeletal_Muscle_Cells
tpm.Skeletal%20Muscle%20Satellite%20Cells%2c%20donor1.CNhs10869.11240-116D7	Skeletal_Muscle_Satellite_Cells
tpm.Skeletal%20Muscle%20Satellite%20Cells%2c%20donor2.CNhs11964.11321-117D7	Skeletal_Muscle_Satellite_Cells
tpm.Skeletal%20Muscle%20Satellite%20Cells%2c%20donor3.CNhs12008.11397-118D2	Skeletal_Muscle_Satellite_Cells
tpm.skeletal%20muscle%2c%20adult%2c%20pool1.CNhs10629.10023-101D5	skeletal_muscle_adult_pool1
tpm.skeletal%20muscle%2c%20fetal%2c%20donor1.CNhs11776.10066-101I3	skeletal_muscle_fetal
tpm.Skin%20-%20palm%2c%20donor1.CNhs13458.10286-104F7	Skin_palm
tpm.skin%2c%20adult%2c%20donor1.CNhs11785.10074-102A2	skin_adult
tpm.skin%2c%20fetal%2c%20donor1.CNhs11774.10065-101I2	skin_fetal
tpm.Small%20Airway%20Epithelial%20Cells%20donor2%20%28cytoplasmic%20fraction%29.CNhs14564.14334-155F5	Small_Airway_Epithelial_Cells(cytoplasm)
tpm.Small%20Airway%20Epithelial%20Cells%20donor2%20%28nuclear%20fraction%29.CNhs14565.14335-155F6	Small_Airway_Epithelial_Cells(nuclear)
tpm.Small%20Airway%20Epithelial%20Cells%20donor3%20%28cytoplasmic%20fraction%29.CNhs14563.14316-155D5	Small_Airway_Epithelial_Cells(cytoplasm)
tpm.Small%20Airway%20Epithelial%20Cells%2c%20donor1.CNhs10884.11256-116F5	Small_Airway_Epithelial_Cells
tpm.Small%20Airway%20Epithelial%20Cells%2c%20donor2.CNhs11975.11334-117F2	Small_Airway_Epithelial_Cells
tpm.Small%20Airway%20Epithelial%20Cells%2c%20donor3.CNhs12016.11406-118E2	Small_Airway_Epithelial_Cells
tpm.Small%20Airway%20Epithelial%20Cells%2c%20donor3%20%28nuclear%20fraction%29.CNhs12583.14317-155D6	Small_Airway_Epithelial_Cells
tpm.small%20intestine%2c%20adult%2c%20pool1.CNhs10630.10024-101D6	small_intestine_adult_pool1
tpm.small%20intestine%2c%20fetal%2c%20donor1.CNhs11773.10064-101I1	small_intestine_fetal
tpm.Smooth%20muscle%20cells%20-%20airway%2c%20asthmatic%2c%20donor1.CNhs14183.11960-126C7	Smooth_muscle_cells_airway_asthmatic
tpm.Smooth%20muscle%20cells%20-%20airway%2c%20asthmatic%2c%20donor2.CNhs14184.11961-126C8	Smooth_muscle_cells_airway_asthmatic
tpm.Smooth%20muscle%20cells%20-%20airway%2c%20asthmatic%2c%20donor3.CNhs14186.11962-126C9	Smooth_muscle_cells_airway_asthmatic
tpm.Smooth%20muscle%20cells%20-%20airway%2c%20asthmatic%2c%20donor4.CNhs14187.11963-126D1	Smooth_muscle_cells_airway_asthmatic
tpm.Smooth%20muscle%20cells%20-%20airway%2c%20asthmatic%2c%20donor5.CNhs14188.11964-126D2	Smooth_muscle_cells_airway_asthmatic
tpm.Smooth%20muscle%20cells%20-%20airway%2c%20asthmatic%2c%20donor6.CNhs14189.11965-126D3	Smooth_muscle_cells_airway_asthmatic
tpm.Smooth%20muscle%20cells%20-%20airway%2c%20control%2c%20donor1.CNhs14190.11966-126D4	Smooth_muscle_cells_airway_control
tpm.Smooth%20muscle%20cells%20-%20airway%2c%20control%2c%20donor2.CNhs14191.11967-126D5	Smooth_muscle_cells_airway_control
tpm.Smooth%20muscle%20cells%20-%20airway%2c%20control%2c%20donor3.CNhs14192.11968-126D6	Smooth_muscle_cells_airway_control
tpm.Smooth%20muscle%20cells%20-%20airway%2c%20control%2c%20donor4.CNhs14193.11969-126D7	Smooth_muscle_cells_airway_control
tpm.Smooth%20Muscle%20Cells%20-%20Aortic%2c%20donor0.CNhs10838.11210-116A4	Smooth_Muscle_Cells_Aortic
tpm.Smooth%20Muscle%20Cells%20-%20Aortic%2c%20donor0%20%28cytoplasmic%20fraction%29.CNhs12401.14313-155D2	Smooth_Muscle_Cells_Aortic(cytoplasm)
tpm.Smooth%20Muscle%20Cells%20-%20Aortic%2c%20donor0%20%28nuclear%20fraction%29.CNhs12402.14314-155D3	Smooth_Muscle_Cells_Aortic(nuclear)
tpm.Smooth%20Muscle%20Cells%20-%20Aortic%2c%20donor1.CNhs11085.11283-116I5	Smooth_Muscle_Cells_Aortic
tpm.Smooth%20Muscle%20Cells%20-%20Aortic%2c%20donor2.CNhs11305.11360-117I1	Smooth_Muscle_Cells_Aortic
tpm.Smooth%20Muscle%20Cells%20-%20Aortic%2c%20donor3.CNhs11309.11432-118H1	Smooth_Muscle_Cells_Aortic
tpm.Smooth%20Muscle%20Cells%20-%20Bladder%2c%20donor1.CNhs12893.11519-119H7	Smooth_Muscle_Cells_Bladder
tpm.Smooth%20Muscle%20Cells%20-%20Brachiocephalic%2c%20donor1.CNhs11086.11284-116I6	Smooth_Muscle_Cells_Brachiocephalic
tpm.Smooth%20Muscle%20Cells%20-%20Brachiocephalic%2c%20donor2.CNhs11985.11361-117I2	Smooth_Muscle_Cells_Brachiocephalic
tpm.Smooth%20Muscle%20Cells%20-%20Brachiocephalic%2c%20donor3.CNhs12043.11433-118H2	Smooth_Muscle_Cells_Brachiocephalic
tpm.Smooth%20Muscle%20Cells%20-%20Brain%20Vascular%2c%20donor1.CNhs10863.11234-116D1	Smooth_Muscle_Cells_Brain_Vascular
tpm.Smooth%20Muscle%20Cells%20-%20Brain%20Vascular%2c%20donor2.CNhs11900.11315-117D1	Smooth_Muscle_Cells_Brain_Vascular
tpm.Smooth%20Muscle%20Cells%20-%20Brain%20Vascular%2c%20donor3.CNhs12004.11391-118C5	Smooth_Muscle_Cells_Brain_Vascular
tpm.Smooth%20Muscle%20Cells%20-%20Bronchial%2c%20donor1.CNhs11328.11512-119G9	Smooth_Muscle_Cells_Bronchial
tpm.Smooth%20Muscle%20Cells%20-%20Bronchial%2c%20donor2.CNhs12348.11592-120G8	Smooth_Muscle_Cells_Bronchial
tpm.Smooth%20Muscle%20Cells%20-%20Carotid%2c%20donor1.CNhs11087.11285-116I7	Smooth_Muscle_Cells_Carotid
tpm.Smooth%20Muscle%20Cells%20-%20Carotid%2c%20donor2.CNhs11986.11362-117I3	Smooth_Muscle_Cells_Carotid
tpm.Smooth%20Muscle%20Cells%20-%20Carotid%2c%20donor3.CNhs12044.11434-118H3	Smooth_Muscle_Cells_Carotid
tpm.Smooth%20Muscle%20Cells%20-%20Colonic%2c%20donor1.CNhs10868.11239-116D6	Smooth_Muscle_Cells_Colonic
tpm.Smooth%20Muscle%20Cells%20-%20Colonic%2c%20donor2.CNhs11963.11320-117D6	Smooth_Muscle_Cells_Colonic
tpm.Smooth%20Muscle%20Cells%20-%20Colonic%2c%20donor3.CNhs12007.11396-118D1	Smooth_Muscle_Cells_Colonic
tpm.Smooth%20Muscle%20Cells%20-%20Coronary%20Artery%2c%20donor1.CNhs11088.11286-116I8	Smooth_Muscle_Cells_Coronary_Artery
tpm.Smooth%20Muscle%20Cells%20-%20Coronary%20Artery%2c%20donor2.CNhs11987.11363-117I4	Smooth_Muscle_Cells_Coronary_Artery
tpm.Smooth%20Muscle%20Cells%20-%20Coronary%20Artery%2c%20donor3.CNhs12045.11435-118H4	Smooth_Muscle_Cells_Coronary_Artery
tpm.Smooth%20Muscle%20Cells%20-%20Esophageal%2c%20donor1.CNhs11324.11508-119G5	Smooth_Muscle_Cells_Esophageal
tpm.Smooth%20Muscle%20Cells%20-%20Esophageal%2c%20donor2.CNhs12727.11588-120G4	Smooth_Muscle_Cells_Esophageal
tpm.Smooth%20Muscle%20Cells%20-%20Internal%20Thoracic%20Artery%2c%20donor1.CNhs11067.11287-116I9	Smooth_Muscle_Cells_Internal_Thoracic_Artery
tpm.Smooth%20Muscle%20Cells%20-%20Internal%20Thoracic%20Artery%2c%20donor2.CNhs11988.11364-117I5	Smooth_Muscle_Cells_Internal_Thoracic_Artery
tpm.Smooth%20Muscle%20Cells%20-%20Internal%20Thoracic%20Artery%2c%20donor3.CNhs12046.11436-118H5	Smooth_Muscle_Cells_Internal_Thoracic_Artery
tpm.Smooth%20Muscle%20Cells%20-%20Intestinal%2c%20donor1.CNhs12595.11509-119G6	Smooth_Muscle_Cells_Intestinal
tpm.Smooth%20Muscle%20Cells%20-%20Prostate%2c%20donor1.CNhs11920.11257-116F6	Smooth_Muscle_Cells_Prostate
tpm.Smooth%20Muscle%20Cells%20-%20Prostate%2c%20donor2.CNhs11976.11335-117F3	Smooth_Muscle_Cells_Prostate
tpm.Smooth%20Muscle%20Cells%20-%20Prostate%2c%20donor3.CNhs11910.11465-119B7	Smooth_Muscle_Cells_Prostate
tpm.Smooth%20Muscle%20Cells%20-%20Pulmonary%20Artery%2c%20donor1.CNhs11089.11288-117A1	Smooth_Muscle_Cells_Pulmonary_Artery
tpm.Smooth%20Muscle%20Cells%20-%20Pulmonary%20Artery%2c%20donor2.CNhs11989.11365-117I6	Smooth_Muscle_Cells_Pulmonary_Artery
tpm.Smooth%20Muscle%20Cells%20-%20Pulmonary%20Artery%2c%20donor3.CNhs12047.11437-118H6	Smooth_Muscle_Cells_Pulmonary_Artery
tpm.Smooth%20Muscle%20Cells%20-%20Subclavian%20Artery%2c%20donor1.CNhs11090.11289-117A2	Smooth_Muscle_Cells_Subclavian_Artery
tpm.Smooth%20Muscle%20Cells%20-%20Subclavian%20Artery%2c%20donor2.CNhs11990.11366-117I7	Smooth_Muscle_Cells_Subclavian_Artery
tpm.Smooth%20Muscle%20Cells%20-%20Subclavian%20Artery%2c%20donor3.CNhs12048.11438-118H7	Smooth_Muscle_Cells_Subclavian_Artery
tpm.Smooth%20Muscle%20Cells%20-%20Tracheal%2c%20donor1.CNhs11329.11513-119H1	Smooth_Muscle_Cells_Tracheal
tpm.Smooth%20Muscle%20Cells%20-%20Tracheal%2c%20donor2.CNhs12567.11593-120G9	Smooth_Muscle_Cells_Tracheal
tpm.Smooth%20Muscle%20Cells%20-%20Tracheal%2c%20donor3.CNhs12894.11674-122G9	Smooth_Muscle_Cells_Tracheal
tpm.Smooth%20Muscle%20Cells%20-%20Umbilical%20artery%2c%20donor0.CNhs10839.11212-116A6	Smooth_Muscle_Cells_Umbilical_artery
tpm.Smooth%20Muscle%20Cells%20-%20Umbilical%20Artery%2c%20donor1.CNhs11091.11290-117A3	Smooth_Muscle_Cells_Umbilical_Artery
tpm.Smooth%20Muscle%20Cells%20-%20Umbilical%20Artery%2c%20donor2.CNhs11991.11367-117I8	Smooth_Muscle_Cells_Umbilical_Artery
tpm.Smooth%20Muscle%20Cells%20-%20Umbilical%20Artery%2c%20donor3.CNhs12049.11439-118H8	Smooth_Muscle_Cells_Umbilical_Artery
tpm.Smooth%20Muscle%20Cells%20-%20Umbilical%20Vein%2c%20donor1.CNhs12597.11541-120B2	Smooth_Muscle_Cells_Umbilical_Vein
tpm.Smooth%20Muscle%20Cells%20-%20Umbilical%20Vein%2c%20donor2.CNhs12569.11621-122B1	Smooth_Muscle_Cells_Umbilical_Vein
tpm.Smooth%20Muscle%20Cells%20-%20Umbilical%20Vein%2c%20donor3.CNhs13076.11702-123B1	Smooth_Muscle_Cells_Umbilical_Vein
tpm.Smooth%20Muscle%20Cells%20-%20Uterine%2c%20donor1.CNhs11921.11258-116F7	Smooth_Muscle_Cells_Uterine
tpm.Smooth%20Muscle%20Cells%20-%20Uterine%2c%20donor3.CNhs11927.11466-119B8	Smooth_Muscle_Cells_Uterine
tpm.smooth%20muscle%2c%20adult%2c%20pool1.CNhs11755.10048-101G3	smooth_muscle_adult_pool1
tpm.spinal%20cord%20-%20adult%2c%20donor10196.CNhs13807.10181-103D1	spinal_cord_adult
tpm.spinal%20cord%2c%20adult%2c%20donor10252.CNhs12227.10159-103A6	spinal_cord_adult
tpm.spinal%20cord%2c%20adult%2c%20donor10258.CNhs14222.10369-105F9	spinal_cord_adult
tpm.spinal%20cord%2c%20fetal%2c%20donor1.CNhs11764.10056-101H2	spinal_cord_fetal
tpm.spinal%20cord%2c%20newborn%2c%20donor10223.CNhs14077.10359-105E8	spinal_cord_newborn
tpm.spleen%2c%20adult%2c%20pool1.CNhs10631.10025-101D7	spleen_adult_pool1
tpm.spleen%2c%20fetal%2c%20pool1.CNhs10651.10044-101F8	spleen_fetal_pool1
tpm.stomach%2c%20fetal%2c%20donor1.CNhs11771.10062-101H8	stomach_fetal
tpm.submaxillary%20gland%2c%20adult.CNhs12852.10202-103F4	submaxillary_gland_adult
tpm.substantia%20nigra%20-%20adult%2c%20donor10196.CNhs13803.10178-103C7	substantia_nigra_adult
tpm.substantia%20nigra%2c%20adult%2c%20donor10252.CNhs12318.10158-103A5	substantia_nigra_adult
tpm.substantia%20nigra%2c%20adult%2c%20donor10258.CNhs14224.10371-105G2	substantia_nigra_adult
tpm.substantia%20nigra%2c%20newborn%2c%20donor10223.CNhs14076.10358-105E7	substantia_nigra_newborn
tpm.Synoviocyte%2c%20donor1.CNhs11068.11291-117A4	Synoviocyte
tpm.Synoviocyte%2c%20donor2.CNhs11992.11368-117I9	Synoviocyte
tpm.Synoviocyte%2c%20donor3.CNhs12050.11440-118H9	Synoviocyte
tpm.temporal%20lobe%2c%20adult%2c%20pool1.CNhs10637.10031-101E4	temporal_lobe_adult_pool1
tpm.temporal%20lobe%2c%20fetal%2c%20donor1%2c%20tech_rep1.CNhs11772.10063-101H9	temporal_lobe_fetal_donor1_tech
tpm.temporal%20lobe%2c%20fetal%2c%20donor1%2c%20tech_rep2.CNhs12996.10063-101H9	temporal_lobe_fetal_donor1_tech
tpm.tenocyte%2c%20donor1.CNhs12639.11763-123H8	tenocyte
tpm.tenocyte%2c%20donor2.CNhs12640.11765-123I1	tenocyte
tpm.tenocyte%2c%20donor3.CNhs12641.11768-123I4	tenocyte
tpm.testis%2c%20adult%2c%20pool1.CNhs10632.10026-101D8	testis_adult_pool1
tpm.testis%2c%20adult%2c%20pool2.CNhs12998.10096-102C6	testis_adult_pool2
tpm.thalamus%20-%20adult%2c%20donor10196.CNhs13794.10168-103B6	thalamus_adult
tpm.thalamus%2c%20adult%2c%20donor10252.CNhs12314.10154-103A1	thalamus_adult
tpm.thalamus%2c%20adult%2c%20donor10258%2c%20tech_rep1.CNhs14223.10370-105G1	thalamus_adult_donor10258_tech
tpm.thalamus%2c%20adult%2c%20donor10258%2c%20tech_rep2.CNhs14551.10370-105G1	thalamus_adult_donor10258_tech
tpm.thalamus%2c%20newborn%2c%20donor10223.CNhs14084.10366-105F6	thalamus_newborn
tpm.throat%2c%20adult.CNhs12858.10209-103G2	throat_adult
tpm.throat%2c%20fetal%2c%20donor1.CNhs11770.10061-101H7	throat_fetal
tpm.thymus%2c%20adult%2c%20pool1.CNhs10633.10027-101D9	thymus_adult_pool1
tpm.thymus%2c%20fetal%2c%20pool1.CNhs10650.10043-101F7	thymus_fetal_pool1
tpm.thyroid%2c%20adult%2c%20pool1.CNhs10634.10028-101E1	thyroid_adult_pool1
tpm.thyroid%2c%20fetal%2c%20donor1.CNhs11769.10060-101H6	thyroid_fetal
tpm.tongue%20epidermis%20%28fungiform%20papillae%29%2c%20donor1.CNhs13460.10288-104F9	tongue_epidermis
tpm.tongue%2c%20adult.CNhs12853.10203-103F5	tongue_adult
tpm.tongue%2c%20fetal%2c%20donor1.CNhs11768.10059-101H5	tongue_fetal
tpm.tonsil%2c%20adult%2c%20pool1.CNhs10654.10047-101G2	tonsil_adult_pool1
tpm.Trabecular%20Meshwork%20Cells%2c%20donor1.CNhs11340.11532-120A2	Trabecular_Meshwork_Cells
tpm.Trabecular%20Meshwork%20Cells%2c%20donor2.CNhs12097.11612-122A1	Trabecular_Meshwork_Cells
tpm.Trabecular%20Meshwork%20Cells%2c%20donor3.CNhs12124.11693-123A1	Trabecular_Meshwork_Cells
tpm.trachea%2c%20adult%2c%20pool1.CNhs10635.10029-101E2	trachea_adult_pool1
tpm.trachea%2c%20fetal%2c%20donor1.CNhs11766.10058-101H4	trachea_fetal
tpm.Tracheal%20Epithelial%20Cells%2c%20donor1.CNhs11092.11292-117A5	Tracheal_Epithelial_Cells
tpm.Tracheal%20Epithelial%20Cells%2c%20donor2.CNhs11993.11369-118A1	Tracheal_Epithelial_Cells
tpm.Tracheal%20Epithelial%20Cells%2c%20donor3.CNhs12051.11441-118I1	Tracheal_Epithelial_Cells
tpm.umbilical%20cord%2c%20fetal%2c%20donor1.CNhs11765.10057-101H3	umbilical_cord_fetal
tpm.Urethra%2c%20donor2.CNhs13464.10319-105A4	Urethra
tpm.Urothelial%20cells%2c%20donor0.CNhs10843.11216-116B1	Urothelial_cells
tpm.Urothelial%20Cells%2c%20donor1.CNhs11334.11520-119H8	Urothelial_Cells
tpm.Urothelial%20Cells%2c%20donor2.CNhs12091.11600-120H7	Urothelial_Cells
tpm.Urothelial%20Cells%2c%20donor3.CNhs12122.11681-122H7	Urothelial_Cells
tpm.uterus%2c%20adult%2c%20pool1.CNhs11676.10100-102D1	uterus_adult_pool1
tpm.uterus%2c%20fetal%2c%20donor1.CNhs11763.10055-101H1	uterus_fetal
tpm.vagina%2c%20adult.CNhs12854.10204-103F6	vagina_adult
tpm.vein%2c%20adult.CNhs12844.10191-103E2	vein_adult
tpm.Whole%20blood%20%28ribopure%29%2c%20donor090309%2c%20donation1.CNhs11675.12179-129A1	whole_blood_ribopure
tpm.Whole%20blood%20%28ribopure%29%2c%20donor090309%2c%20donation2.CNhs11671.12180-129A2	whole_blood_ribopure
tpm.Whole%20blood%20%28ribopure%29%2c%20donor090309%2c%20donation3.CNhs11948.12181-129A3	whole_blood_ribopure
tpm.Whole%20blood%20%28ribopure%29%2c%20donor090325%2c%20donation1.CNhs11075.12176-128I7	whole_blood_ribopure
tpm.Whole%20blood%20%28ribopure%29%2c%20donor090325%2c%20donation2.CNhs11076.12177-128I8	whole_blood_ribopure
tpm.Whole%20blood%20%28ribopure%29%2c%20donor090612%2c%20donation1.CNhs11672.12182-129A4	whole_blood_ribopure
tpm.Whole%20blood%20%28ribopure%29%2c%20donor090612%2c%20donation2.CNhs11673.12183-129A5	whole_blood_ribopure
tpm.Whole%20blood%20%28ribopure%29%2c%20donor090612%2c%20donation3.CNhs11949.12184-129A6	whole_blood_ribopure
tpm.acantholytic%20squamous%20carcinoma%20cell%20line%3aHCC1806.CNhs11844.10717-109I6	reject
tpm.acute%20lymphoblastic%20leukemia%20%28B-ALL%29%20cell%20line%3aBALL-1.CNhs11251.10455-106G5	reject
tpm.acute%20lymphoblastic%20leukemia%20%28B-ALL%29%20cell%20line%3aNALM-6.CNhs11282.10534-107G3	reject
tpm.acute%20lymphoblastic%20leukemia%20%28T-ALL%29%20cell%20line%3aHPB-ALL.CNhs10746.10429-106D6	reject
tpm.acute%20lymphoblastic%20leukemia%20%28T-ALL%29%20cell%20line%3aJurkat.CNhs11253.10464-106H5	reject
tpm.acute%20myeloid%20leukemia%20%28FAB%20M0%29%20cell%20line%3aKasumi-3.CNhs13241.10789-110H6	reject
tpm.acute%20myeloid%20leukemia%20%28FAB%20M0%29%20cell%20line%3aKG-1.CNhs13053.10827-111C8	reject
tpm.acute%20myeloid%20leukemia%20%28FAB%20M1%29%20cell%20line%3aHYT-1.CNhs13054.10828-111C9	reject
tpm.acute%20myeloid%20leukemia%20%28FAB%20M2%29%20cell%20line%3aKasumi-1.CNhs13502.10788-110H5	reject
tpm.acute%20myeloid%20leukemia%20%28FAB%20M2%29%20cell%20line%3aKasumi-6.CNhs13052.10792-110H9	reject
tpm.acute%20myeloid%20leukemia%20%28FAB%20M2%29%20cell%20line%3aNKM-1.CNhs11864.10765-110E9	reject
tpm.acute%20myeloid%20leukemia%20%28FAB%20M3%29%20cell%20line%3aHL60.CNhs13055.10829-111D1	reject
tpm.acute%20myeloid%20leukemia%20%28FAB%20M4%29%20cell%20line%3aFKH-1.CNhs13503.10830-111D2	reject
tpm.acute%20myeloid%20leukemia%20%28FAB%20M4%29%20cell%20line%3aHNT-34.CNhs13504.10831-111D3	reject
tpm.acute%20myeloid%20leukemia%20%28FAB%20M4eo%29%20cell%20line%3aEoL-1.CNhs13056.10832-111D4	reject
tpm.acute%20myeloid%20leukemia%20%28FAB%20M4eo%29%20cell%20line%3aEoL-3.CNhs13057.10833-111D5	reject
tpm.acute%20myeloid%20leukemia%20%28FAB%20M5%29%20cell%20line%3aNOMO-1.CNhs13050.10764-110E8	reject
tpm.acute%20myeloid%20leukemia%20%28FAB%20M5%29%20cell%20line%3aP31%2fFUJ.CNhs13051.10770-110F5	reject
tpm.acute%20myeloid%20leukemia%20%28FAB%20M5%29%20cell%20line%3aTHP-1%20%28cytoplasmic%20fraction%29.CNhs14556.14298-155B5	reject
tpm.acute%20myeloid%20leukemia%20%28FAB%20M5%29%20cell%20line%3aTHP-1%20%28fresh%29.CNhs10722.10399-106A3	reject
tpm.acute%20myeloid%20leukemia%20%28FAB%20M5%29%20cell%20line%3aTHP-1%20%28revived%29.CNhs10723.10400-106A4	reject
tpm.acute%20myeloid%20leukemia%20%28FAB%20M5%29%20cell%20line%3aTHP-1%20%28thawed%29.CNhs10724.10405-106A9	reject
tpm.acute%20myeloid%20leukemia%20%28FAB%20M5%29%20cell%20line%3aU-937%20DE-4.CNhs13058.10834-111D6	reject
tpm.acute%20myeloid%20leukemia%20%28FAB%20M6%29%20cell%20line%3aEEB.CNhs13059.10835-111D7	reject
tpm.acute%20myeloid%20leukemia%20%28FAB%20M6%29%20cell%20line%3aF-36E.CNhs13060.10836-111D8	reject
tpm.acute%20myeloid%20leukemia%20%28FAB%20M6%29%20cell%20line%3aF-36P.CNhs13505.10837-111D9	reject
tpm.acute%20myeloid%20leukemia%20%28FAB%20M7%29%20cell%20line%3aM-MOK.CNhs13049.10699-109G6	reject
tpm.acute%20myeloid%20leukemia%20%28FAB%20M7%29%20cell%20line%3aMKPL-1.CNhs11888.10802-111A1	reject
tpm.adenocarcinoma%20cell%20line%3aIM95m.CNhs11882.10796-110I4	reject
tpm.adrenal%20cortex%20adenocarcinoma%20cell%20line%3aSW-13.CNhs11893.10810-111A9	reject
tpm.adult%20T-cell%20leukemia%20cell%20line%3aATN-1.CNhs10738.10421-106C7	reject
tpm.alveolar%20cell%20carcinoma%20cell%20line%3aSW%201573.CNhs11838.10708-109H6	reject
tpm.anaplastic%20carcinoma%20cell%20line%3a8305C.CNhs10745.10428-106D5	reject
tpm.anaplastic%20large%20cell%20lymphoma%20cell%20line%3aKi-JK.CNhs11881.10795-110I3	reject
tpm.anaplastic%20squamous%20cell%20carcinoma%20cell%20line%3aRPMI%202650.CNhs11889.10805-111A4	reject
tpm.argyrophil%20small%20cell%20carcinoma%20cell%20line%3aTC-YIK.CNhs11725.10589-108D4	reject
tpm.astrocytoma%20cell%20line%3aTM-31.CNhs10742.10425-106D2	reject
tpm.b%20cell%20line%3aRPMI1788.CNhs10744.10427-106D4	reject
tpm.B%20lymphoblastoid%20cell%20line%3a%20GM12878%20ENCODE%2c%20biol_rep1.CNhs12331.10821-111C2	reject
tpm.B%20lymphoblastoid%20cell%20line%3a%20GM12878%20ENCODE%2c%20biol_rep2.CNhs12332.10822-111C3	reject
tpm.B%20lymphoblastoid%20cell%20line%3a%20GM12878%20ENCODE%2c%20biol_rep3.CNhs12333.10823-111C4	reject
tpm.basal%20cell%20carcinoma%20cell%20line%3aTE%20354%2eT.CNhs11932.10702-109G9	reject
tpm.bile%20duct%20carcinoma%20cell%20line%3aHuCCT1.CNhs10750.10432-106D9	reject
tpm.bile%20duct%20carcinoma%20cell%20line%3aTFK-1.CNhs11265.10496-107C1	reject
tpm.biphenotypic%20B%20myelomonocytic%20leukemia%20cell%20line%3aMV-4-11.CNhs11845.10718-109I7	reject
tpm.bone%20marrow%20stromal%20cell%20line%3aStromaNKtert.CNhs11931.10686-109F2	reject
tpm.breast%20carcinoma%20cell%20line%3aMCF7.CNhs11943.10482-107A5	reject
tpm.breast%20carcinoma%20cell%20line%3aMDA-MB-453.CNhs10736.10419-106C5	reject
tpm.bronchial%20squamous%20cell%20carcinoma%20cell%20line%3aKNS-62.CNhs11862.10760-110E4	reject
tpm.bronchioalveolar%20carcinoma%20cell%20line%3aNCI-H358.CNhs11840.10709-109H7	reject
tpm.bronchioalveolar%20carcinoma%20cell%20line%3aNCI-H650.CNhs14138.10715-109I4	reject
tpm.bronchogenic%20carcinoma%20cell%20line%3aChaGo-K-1.CNhs11841.10710-109H8	reject
tpm.Burkitt%27s%20lymphoma%20cell%20line%3aDAUDI.CNhs10739.10422-106C8	reject
tpm.Burkitt%27s%20lymphoma%20cell%20line%3aRAJI.CNhs11268.10476-106I8	reject
tpm.carcinoid%20cell%20line%3aNCI-H1770.CNhs11834.10703-109H1	reject
tpm.carcinoid%20cell%20line%3aNCI-H727.CNhs14244.10735-110B6	reject
tpm.carcinoid%20cell%20line%3aSK-PN-DW.CNhs11846.10719-109I8	reject
tpm.carcinosarcoma%20cell%20line%3aJHUCS-1.CNhs11747.10642-109A3	reject
tpm.cervical%20cancer%20cell%20line%3aD98-AH2.CNhs11288.10552-107I3	reject
tpm.cervical%20cancer%20cell%20line%3aME-180.CNhs11289.10553-107I4	reject
tpm.cholangiocellular%20carcinoma%20cell%20line%3aHuH-28.CNhs11283.10536-107G5	reject
tpm.chondrosarcoma%20cell%20line%3aSW%201353.CNhs11833.10700-109G7	reject
tpm.choriocarcinoma%20cell%20line%3aBeWo.CNhs10740.10423-106C9	reject
tpm.choriocarcinoma%20cell%20line%3aSCH.CNhs11875.10785-110H2	reject
tpm.choriocarcinoma%20cell%20line%3aT3M-3.CNhs11820.10618-108G6	reject
tpm.chronic%20lymphocytic%20leukemia%20%28T-CLL%29%20cell%20line%3aSKW-3.CNhs11714.10416-106C2	reject
tpm.chronic%20myeloblastic%20leukemia%20%28CML%29%20cell%20line%3aKCL-22.CNhs11886.10801-110I9	reject
tpm.chronic%20myelogenous%20leukemia%20%28CML%29%20cell%20line%3aMEG-A2.CNhs11865.10766-110F1	reject
tpm.chronic%20myelogenous%20leukemia%20cell%20line%3aK562.CNhs11250.10454-106G4	reject
tpm.chronic%20myelogenous%20leukemia%20cell%20line%3aK562%20ENCODE%2c%20biol_rep1.CNhs12334.10824-111C5	reject
tpm.chronic%20myelogenous%20leukemia%20cell%20line%3aK562%20ENCODE%2c%20biol_rep2.CNhs12335.10825-111C6	reject
tpm.chronic%20myelogenous%20leukemia%20cell%20line%3aK562%20ENCODE%2c%20biol_rep3.CNhs12336.10826-111C7	reject
tpm.chronic%20myelogenous%20leukemia%20cell%20line%3aKU812.CNhs10727.10409-106B4	reject
tpm.clear%20cell%20carcinoma%20cell%20line%3aJHOC-5.CNhs11745.10638-108I8	reject
tpm.clear%20cell%20carcinoma%20cell%20line%3aTEN.CNhs11930.10636-108I6	reject
tpm.colon%20carcinoma%20cell%20line%3aCACO-2.CNhs11280.10513-107D9	reject
tpm.colon%20carcinoma%20cell%20line%3aCOLO-320.CNhs10737.10420-106C6	reject
tpm.cord%20blood%20derived%20cell%20line%3aCOBL-a%2024h%20infection.CNhs11050.10453-106G3	reject
tpm.cord%20blood%20derived%20cell%20line%3aCOBL-a%2024h%20infection%28-C%29.CNhs11049.10452-106G2	reject
tpm.cord%20blood%20derived%20cell%20line%3aCOBL-a%20untreated.CNhs11045.10449-106F8	reject
tpm.diffuse%20large%20B-cell%20lymphoma%20cell%20line%3aCTB-1.CNhs11741.10631-108I1	reject
tpm.ductal%20cell%20carcinoma%20cell%20line%3aKLM-1.CNhs11100.10438-106E6	reject
tpm.ductal%20cell%20carcinoma%20cell%20line%3aMIA%20Paca2.CNhs11259.10488-107B2	reject
tpm.embryonic%20kidney%20cell%20line%3a%20HEK293%2fSLAM%20infection%2c%2024hr.CNhs11047.10451-106G1	reject
tpm.embryonic%20kidney%20cell%20line%3a%20HEK293%2fSLAM%20untreated.CNhs11046.10450-106F9	reject
tpm.embryonic%20pancreas%20cell%20line%3a1B2C6.CNhs11731.10604-108F1	reject
tpm.embryonic%20pancreas%20cell%20line%3a1C3D3.CNhs11732.10605-108F2	reject
tpm.embryonic%20pancreas%20cell%20line%3a1C3IKEI.CNhs11733.10606-108F3	reject
tpm.embryonic%20pancreas%20cell%20line%3a2C6.CNhs11814.10603-108E9	reject
tpm.endometrial%20carcinoma%20cell%20line%3aOMC-2.CNhs11266.10497-107C2	reject
tpm.endometrial%20stromal%20sarcoma%20cell%20line%3aOMC-9.CNhs11249.10448-106F7	reject
tpm.endometrioid%20adenocarcinoma%20cell%20line%3aJHUEM-1.CNhs11748.10643-109A4	reject
tpm.epidermoid%20carcinoma%20cell%20line%3aA431.CNhs10743.10426-106D3	reject
tpm.epidermoid%20carcinoma%20cell%20line%3aCa%20Ski.CNhs10748.10431-106D8	reject
tpm.epithelioid%20sarcoma%20cell%20line%3aHS-ES-1.CNhs11247.10443-106F2	reject
tpm.epithelioid%20sarcoma%20cell%20line%3aHS-ES-2R.CNhs14239.10495-107B9	reject
tpm.epitheloid%20carcinoma%20cell%20line%3a%20HelaS3%20ENCODE%2c%20biol_rep1.CNhs12325.10815-111B5	reject
tpm.epitheloid%20carcinoma%20cell%20line%3a%20HelaS3%20ENCODE%2c%20biol_rep2.CNhs12326.10816-111B6	reject
tpm.epitheloid%20carcinoma%20cell%20line%3a%20HelaS3%20ENCODE%2c%20biol_rep3.CNhs12327.10817-111B7	reject
tpm.Ewing%27s%20sarcoma%20cell%20line%3aHs%20863%2eT.CNhs11836.10705-109H3	reject
tpm.extraskeletal%20myxoid%20chondrosarcoma%20cell%20line%3aH-EMC-SS.CNhs10728.10410-106B5	reject
tpm.fibrosarcoma%20cell%20line%3aHT-1080.CNhs11860.10758-110E2	reject
tpm.fibrous%20histiocytoma%20cell%20line%3aGCT%20TIB-223.CNhs11842.10711-109H9	reject
tpm.gall%20bladder%20carcinoma%20cell%20line%3aTGBC14TKB.CNhs11256.10470-106I2	reject
tpm.gall%20bladder%20carcinoma%20cell%20line%3aTGBC2TKB.CNhs10733.10415-106C1	reject
tpm.gastric%20adenocarcinoma%20cell%20line%3aMKN1.CNhs11737.10614-108G2	reject
tpm.gastric%20adenocarcinoma%20cell%20line%3aMKN45.CNhs11819.10612-108F9	reject
tpm.gastric%20cancer%20cell%20line%3aAZ521.CNhs11286.10549-107H9	reject
tpm.gastric%20cancer%20cell%20line%3aGSS.CNhs14241.10560-108A2	reject
tpm.gastrointestinal%20carcinoma%20cell%20line%3aECC12.CNhs11738.10615-108G3	reject
tpm.giant%20cell%20carcinoma%20cell%20line%3aLU65.CNhs11274.10487-107B1	reject
tpm.giant%20cell%20carcinoma%20cell%20line%3aLu99B.CNhs10751.10433-106E1	reject
tpm.glassy%20cell%20carcinoma%20cell%20line%3aHOKUG.CNhs11824.10688-109F4	reject
tpm.glioblastoma%20cell%20line%3aA172.CNhs11185.10444-106F3	reject
tpm.glioblastoma%20cell%20line%3aA172%2c%20tech_rep2.CNhs11248.10444-106F3	reject
tpm.glioblastoma%20cell%20line%3aT98G.CNhs11272.10485-107A8	reject
tpm.glioma%20cell%20line%3aGI-1.CNhs10731.10413-106B8	reject
tpm.granulosa%20cell%20tumor%20cell%20line%3aKGN.CNhs11740.10624-108H3	reject
tpm.hairy%20cell%20leukemia%20cell%20line%3aMo.CNhs11843.10712-109I1	reject
tpm.hepatic%20mesenchymal%20tumor%20cell%20line%3aLI90.CNhs11868.10778-110G4	reject
tpm.hepatoblastoma%20cell%20line%3aHuH-6.CNhs11742.10633-108I3	reject
tpm.hepatocellular%20carcinoma%20cell%20line%3a%20HepG2%20ENCODE%2c%20biol_rep1.CNhs12328.10818-111B8	reject
tpm.hepatocellular%20carcinoma%20cell%20line%3a%20HepG2%20ENCODE%2c%20biol_rep2.CNhs12329.10819-111B9	reject
tpm.hepatocellular%20carcinoma%20cell%20line%3a%20HepG2%20ENCODE%2c%20biol_rep3.CNhs12330.10820-111C1	reject
tpm.hepatoma%20cell%20line%3aLi-7.CNhs11271.10484-107A7	reject
tpm.hereditary%20spherocytic%20anemia%20cell%20line%3aWIL2-NS.CNhs11891.10808-111A7	reject
tpm.Hodgkin%27s%20lymphoma%20cell%20line%3aHD-Mar2.CNhs11715.10435-106E3	reject
tpm.keratoacanthoma%20cell%20line%3aHKA-1.CNhs11880.10791-110H8	reject
tpm.Krukenberg%20tumor%20cell%20line%3aHSKTC.CNhs11822.10687-109F3	reject
tpm.large%20cell%20lung%20carcinoma%20cell%20line%3aIA-LM.CNhs11277.10509-107D5	reject
tpm.large%20cell%20lung%20carcinoma%20cell%20line%3aNCI-H460.CNhs12806.10839-111E2	reject
tpm.large%20cell%20non-keratinizing%20squamous%20carcinoma%20cell%20line%3aSKG-II-SF.CNhs11825.10692-109F8	reject
tpm.leiomyoblastoma%20cell%20line%3aG-402.CNhs11848.10721-110A1	reject
tpm.leiomyoma%20cell%20line%3a10964C.CNhs11722.10569-108B2	reject
tpm.leiomyoma%20cell%20line%3a15242A.CNhs11723.10570-108B3	reject
tpm.leiomyoma%20cell%20line%3a15425.CNhs11724.10571-108B4	reject
tpm.leiomyosarcoma%20cell%20line%3aHs%205%2eT.CNhs12192.10722-110A2	reject
tpm.lens%20epithelial%20cell%20line%3aSRA%2001%2f04.CNhs11750.10647-109A8	reject
tpm.leukemia%2c%20chronic%20megakaryoblastic%20cell%20line%3aMEG-01.CNhs11859.10752-110D5	reject
tpm.liposarcoma%20cell%20line%3aKMLS-1.CNhs11870.10782-110G8	reject
tpm.liposarcoma%20cell%20line%3aSW%20872.CNhs11851.10726-110A6	reject
tpm.lung%20adenocarcinoma%20cell%20line%3aA549.CNhs11275.10499-107C4	reject
tpm.lung%20adenocarcinoma%20cell%20line%3aPC-14.CNhs10726.10408-106B3	reject
tpm.lung%20adenocarcinoma%2c%20papillary%20cell%20line%3aNCI-H441.CNhs14245.10742-110C4	reject
tpm.lymphangiectasia%20cell%20line%3aDS-1.CNhs11852.10727-110A7	reject
tpm.lymphoma%2c%20malignant%2c%20hairy%20B-cell%20cell%20line%3aMLMA.CNhs11935.10775-110G1	reject
tpm.malignant%20trichilemmal%20cyst%20cell%20line%3aDJM-1.CNhs10730.10412-106B7	reject
tpm.maxillary%20sinus%20tumor%20cell%20line%3aHSQ-89.CNhs10732.10414-106B9	reject
tpm.MCF7%20breast%20cancer%20cell%20line%20response%20to%20EGF1%2c%2000hr00min%2c%20biol_rep1.CNhs12564.13031-139E7	reject
tpm.MCF7%20breast%20cancer%20cell%20line%20response%20to%20EGF1%2c%2000hr00min%2c%20biol_rep2.CNhs12475.13097-140D1	reject
tpm.MCF7%20breast%20cancer%20cell%20line%20response%20to%20EGF1%2c%2000hr00min%2c%20biol_rep3.CNhs12703.13163-141B4	reject
tpm.MCF7%20breast%20cancer%20cell%20line%20response%20to%20EGF1%2c%2000hr15min%2c%20biol_rep1.CNhs12420.13032-139E8	reject
tpm.MCF7%20breast%20cancer%20cell%20line%20response%20to%20EGF1%2c%2000hr15min%2c%20biol_rep2.CNhs12476.13098-140D2	reject
tpm.MCF7%20breast%20cancer%20cell%20line%20response%20to%20EGF1%2c%2000hr15min%2c%20biol_rep3.CNhs12704.13164-141B5	reject
tpm.MCF7%20breast%20cancer%20cell%20line%20response%20to%20EGF1%2c%2000hr30min%2c%20biol_rep1.CNhs12421.13033-139E9	reject
tpm.MCF7%20breast%20cancer%20cell%20line%20response%20to%20EGF1%2c%2000hr30min%2c%20biol_rep2.CNhs12477.13099-140D3	reject
tpm.MCF7%20breast%20cancer%20cell%20line%20response%20to%20EGF1%2c%2000hr30min%2c%20biol_rep3.CNhs12738.13165-141B6	reject
tpm.MCF7%20breast%20cancer%20cell%20line%20response%20to%20EGF1%2c%2000hr45min%2c%20biol_rep1.CNhs12422.13034-139F1	reject
tpm.MCF7%20breast%20cancer%20cell%20line%20response%20to%20EGF1%2c%2000hr45min%2c%20biol_rep2.CNhs12478.13100-140D4	reject
tpm.MCF7%20breast%20cancer%20cell%20line%20response%20to%20EGF1%2c%2000hr45min%2c%20biol_rep3.CNhs12739.13166-141B7	reject
tpm.MCF7%20breast%20cancer%20cell%20line%20response%20to%20EGF1%2c%2001hr00min%2c%20biol_rep1.CNhs12423.13035-139F2	reject
tpm.MCF7%20breast%20cancer%20cell%20line%20response%20to%20EGF1%2c%2001hr00min%2c%20biol_rep2.CNhs12479.13101-140D5	reject
tpm.MCF7%20breast%20cancer%20cell%20line%20response%20to%20EGF1%2c%2001hr00min%2c%20biol_rep3.CNhs12705.13167-141B8	reject
tpm.MCF7%20breast%20cancer%20cell%20line%20response%20to%20EGF1%2c%2001hr20min%2c%20biol_rep1.CNhs12424.13036-139F3	reject
tpm.MCF7%20breast%20cancer%20cell%20line%20response%20to%20EGF1%2c%2001hr20min%2c%20biol_rep2.CNhs12480.13102-140D6	reject
tpm.MCF7%20breast%20cancer%20cell%20line%20response%20to%20EGF1%2c%2001hr20min%2c%20biol_rep3.CNhs12742.13168-141B9	reject
tpm.MCF7%20breast%20cancer%20cell%20line%20response%20to%20EGF1%2c%2001hr40min%2c%20biol_rep1.CNhs12425.13037-139F4	reject
tpm.MCF7%20breast%20cancer%20cell%20line%20response%20to%20EGF1%2c%2001hr40min%2c%20biol_rep2.CNhs12482.13103-140D7	reject
tpm.MCF7%20breast%20cancer%20cell%20line%20response%20to%20EGF1%2c%2001hr40min%2c%20biol_rep3.CNhs12743.13169-141C1	reject
tpm.MCF7%20breast%20cancer%20cell%20line%20response%20to%20EGF1%2c%2002hr00min%2c%20biol_rep1.CNhs12426.13038-139F5	reject
tpm.MCF7%20breast%20cancer%20cell%20line%20response%20to%20EGF1%2c%2002hr00min%2c%20biol_rep2.CNhs12483.13104-140D8	reject
tpm.MCF7%20breast%20cancer%20cell%20line%20response%20to%20EGF1%2c%2002hr00min%2c%20biol_rep3.CNhs12744.13170-141C2	reject
tpm.MCF7%20breast%20cancer%20cell%20line%20response%20to%20EGF1%2c%2002hr30min%2c%20biol_rep1.CNhs12427.13039-139F6	reject
tpm.MCF7%20breast%20cancer%20cell%20line%20response%20to%20EGF1%2c%2002hr30min%2c%20biol_rep2.CNhs12484.13105-140D9	reject
tpm.MCF7%20breast%20cancer%20cell%20line%20response%20to%20EGF1%2c%2002hr30min%2c%20biol_rep3.CNhs12746.13171-141C3	reject
tpm.MCF7%20breast%20cancer%20cell%20line%20response%20to%20EGF1%2c%2003hr00min%2c%20biol_rep1.CNhs12428.13040-139F7	reject
tpm.MCF7%20breast%20cancer%20cell%20line%20response%20to%20EGF1%2c%2003hr00min%2c%20biol_rep2.CNhs12485.13106-140E1	reject
tpm.MCF7%20breast%20cancer%20cell%20line%20response%20to%20EGF1%2c%2003hr00min%2c%20biol_rep3.CNhs12747.13172-141C4	reject
tpm.MCF7%20breast%20cancer%20cell%20line%20response%20to%20EGF1%2c%2003hr30min%2c%20biol_rep1.CNhs12429.13041-139F8	reject
tpm.MCF7%20breast%20cancer%20cell%20line%20response%20to%20EGF1%2c%2003hr30min%2c%20biol_rep2.CNhs12486.13107-140E2	reject
tpm.MCF7%20breast%20cancer%20cell%20line%20response%20to%20EGF1%2c%2003hr30min%2c%20biol_rep3.CNhs12748.13173-141C5	reject
tpm.MCF7%20breast%20cancer%20cell%20line%20response%20to%20EGF1%2c%2004hr%2c%20biol_rep1.CNhs12430.13042-139F9	reject
tpm.MCF7%20breast%20cancer%20cell%20line%20response%20to%20EGF1%2c%2004hr%2c%20biol_rep2.CNhs12487.13108-140E3	reject
tpm.MCF7%20breast%20cancer%20cell%20line%20response%20to%20EGF1%2c%2004hr%2c%20biol_rep3.CNhs12749.13174-141C6	reject
tpm.MCF7%20breast%20cancer%20cell%20line%20response%20to%20EGF1%2c%2005hr%2c%20biol_rep1.CNhs12431.13043-139G1	reject
tpm.MCF7%20breast%20cancer%20cell%20line%20response%20to%20EGF1%2c%2005hr%2c%20biol_rep2.CNhs12488.13109-140E4	reject
tpm.MCF7%20breast%20cancer%20cell%20line%20response%20to%20EGF1%2c%2005hr%2c%20biol_rep3.CNhs12750.13175-141C7	reject
tpm.MCF7%20breast%20cancer%20cell%20line%20response%20to%20EGF1%2c%2006hr%2c%20biol_rep1.CNhs12432.13044-139G2	reject
tpm.MCF7%20breast%20cancer%20cell%20line%20response%20to%20EGF1%2c%2006hr%2c%20biol_rep2.CNhs12489.13110-140E5	reject
tpm.MCF7%20breast%20cancer%20cell%20line%20response%20to%20EGF1%2c%2006hr%2c%20biol_rep3.CNhs12751.13176-141C8	reject
tpm.MCF7%20breast%20cancer%20cell%20line%20response%20to%20EGF1%2c%2007hr%2c%20biol_rep1.CNhs12434.13045-139G3	reject
tpm.MCF7%20breast%20cancer%20cell%20line%20response%20to%20EGF1%2c%2007hr%2c%20biol_rep2.CNhs12490.13111-140E6	reject
tpm.MCF7%20breast%20cancer%20cell%20line%20response%20to%20EGF1%2c%2007hr%2c%20biol_rep3.CNhs12752.13177-141C9	reject
tpm.MCF7%20breast%20cancer%20cell%20line%20response%20to%20EGF1%2c%2008hr%2c%20biol_rep1.CNhs12565.13046-139G4	reject
tpm.MCF7%20breast%20cancer%20cell%20line%20response%20to%20EGF1%2c%2008hr%2c%20biol_rep2.CNhs12491.13112-140E7	reject
tpm.MCF7%20breast%20cancer%20cell%20line%20response%20to%20EGF1%2c%2008hr%2c%20biol_rep3.CNhs12753.13178-141D1	reject
tpm.MCF7%20breast%20cancer%20cell%20line%20response%20to%20HRG%2c%2000hr15min%2c%20biol_rep1.CNhs12435.13048-139G6	reject
tpm.MCF7%20breast%20cancer%20cell%20line%20response%20to%20HRG%2c%2000hr15min%2c%20biol_rep2.CNhs12652.13114-140E9	reject
tpm.MCF7%20breast%20cancer%20cell%20line%20response%20to%20HRG%2c%2000hr15min%2c%20biol_rep3.CNhs12754.13180-141D3	reject
tpm.MCF7%20breast%20cancer%20cell%20line%20response%20to%20HRG%2c%2000hr30min%2c%20biol_rep1.CNhs12436.13049-139G7	reject
tpm.MCF7%20breast%20cancer%20cell%20line%20response%20to%20HRG%2c%2000hr30min%2c%20biol_rep2.CNhs12653.13115-140F1	reject
tpm.MCF7%20breast%20cancer%20cell%20line%20response%20to%20HRG%2c%2000hr30min%2c%20biol_rep3.CNhs12755.13181-141D4	reject
tpm.MCF7%20breast%20cancer%20cell%20line%20response%20to%20HRG%2c%2000hr45min%2c%20biol_rep1.CNhs12437.13050-139G8	reject
tpm.MCF7%20breast%20cancer%20cell%20line%20response%20to%20HRG%2c%2000hr45min%2c%20biol_rep2.CNhs12654.13116-140F2	reject
tpm.MCF7%20breast%20cancer%20cell%20line%20response%20to%20HRG%2c%2000hr45min%2c%20biol_rep3.CNhs12756.13182-141D5	reject
tpm.MCF7%20breast%20cancer%20cell%20line%20response%20to%20HRG%2c%2001hr00min%2c%20biol_rep1.CNhs12438.13051-139G9	reject
tpm.MCF7%20breast%20cancer%20cell%20line%20response%20to%20HRG%2c%2001hr00min%2c%20biol_rep2.CNhs12655.13117-140F3	reject
tpm.MCF7%20breast%20cancer%20cell%20line%20response%20to%20HRG%2c%2001hr00min%2c%20biol_rep3.CNhs12757.13183-141D6	reject
tpm.MCF7%20breast%20cancer%20cell%20line%20response%20to%20HRG%2c%2001hr20min%2c%20biol_rep1.CNhs12439.13052-139H1	reject
tpm.MCF7%20breast%20cancer%20cell%20line%20response%20to%20HRG%2c%2001hr20min%2c%20biol_rep2.CNhs12656.13118-140F4	reject
tpm.MCF7%20breast%20cancer%20cell%20line%20response%20to%20HRG%2c%2001hr20min%2c%20biol_rep3.CNhs12758.13184-141D7	reject
tpm.MCF7%20breast%20cancer%20cell%20line%20response%20to%20HRG%2c%2001hr40min%2c%20biol_rep1.CNhs12440.13053-139H2	reject
tpm.MCF7%20breast%20cancer%20cell%20line%20response%20to%20HRG%2c%2001hr40min%2c%20biol_rep2.CNhs12657.13119-140F5	reject
tpm.MCF7%20breast%20cancer%20cell%20line%20response%20to%20HRG%2c%2001hr40min%2c%20biol_rep3.CNhs12759.13185-141D8	reject
tpm.MCF7%20breast%20cancer%20cell%20line%20response%20to%20HRG%2c%2002hr00min%2c%20biol_rep1.CNhs12441.13054-139H3	reject
tpm.MCF7%20breast%20cancer%20cell%20line%20response%20to%20HRG%2c%2002hr00min%2c%20biol_rep2.CNhs12658.13120-140F6	reject
tpm.MCF7%20breast%20cancer%20cell%20line%20response%20to%20HRG%2c%2002hr00min%2c%20biol_rep3.CNhs12760.13186-141D9	reject
tpm.MCF7%20breast%20cancer%20cell%20line%20response%20to%20HRG%2c%2002hr30min%2c%20biol_rep1.CNhs12442.13055-139H4	reject
tpm.MCF7%20breast%20cancer%20cell%20line%20response%20to%20HRG%2c%2002hr30min%2c%20biol_rep2.CNhs12659.13121-140F7	reject
tpm.MCF7%20breast%20cancer%20cell%20line%20response%20to%20HRG%2c%2002hr30min%2c%20biol_rep3.CNhs12761.13187-141E1	reject
tpm.MCF7%20breast%20cancer%20cell%20line%20response%20to%20HRG%2c%2003hr00min%2c%20biol_rep1.CNhs12443.13056-139H5	reject
tpm.MCF7%20breast%20cancer%20cell%20line%20response%20to%20HRG%2c%2003hr00min%2c%20biol_rep2.CNhs12660.13122-140F8	reject
tpm.MCF7%20breast%20cancer%20cell%20line%20response%20to%20HRG%2c%2003hr00min%2c%20biol_rep3.CNhs12762.13188-141E2	reject
tpm.MCF7%20breast%20cancer%20cell%20line%20response%20to%20HRG%2c%2003hr30min%2c%20biol_rep1.CNhs12444.13057-139H6	reject
tpm.MCF7%20breast%20cancer%20cell%20line%20response%20to%20HRG%2c%2003hr30min%2c%20biol_rep2.CNhs12662.13123-140F9	reject
tpm.MCF7%20breast%20cancer%20cell%20line%20response%20to%20HRG%2c%2003hr30min%2c%20biol_rep3.CNhs12763.13189-141E3	reject
tpm.MCF7%20breast%20cancer%20cell%20line%20response%20to%20HRG%2c%2004hr%2c%20biol_rep1.CNhs12445.13058-139H7	reject
tpm.MCF7%20breast%20cancer%20cell%20line%20response%20to%20HRG%2c%2004hr%2c%20biol_rep2.CNhs12663.13124-140G1	reject
tpm.MCF7%20breast%20cancer%20cell%20line%20response%20to%20HRG%2c%2004hr%2c%20biol_rep3.CNhs12764.13190-141E4	reject
tpm.MCF7%20breast%20cancer%20cell%20line%20response%20to%20HRG%2c%2005hr%2c%20biol_rep1.CNhs12446.13059-139H8	reject
tpm.MCF7%20breast%20cancer%20cell%20line%20response%20to%20HRG%2c%2005hr%2c%20biol_rep2.CNhs12664.13125-140G2	reject
tpm.MCF7%20breast%20cancer%20cell%20line%20response%20to%20HRG%2c%2005hr%2c%20biol_rep3.CNhs12765.13191-141E5	reject
tpm.MCF7%20breast%20cancer%20cell%20line%20response%20to%20HRG%2c%2006hr%2c%20biol_rep1.CNhs12447.13060-139H9	reject
tpm.MCF7%20breast%20cancer%20cell%20line%20response%20to%20HRG%2c%2006hr%2c%20biol_rep2.CNhs12665.13126-140G3	reject
tpm.MCF7%20breast%20cancer%20cell%20line%20response%20to%20HRG%2c%2006hr%2c%20biol_rep3.CNhs12766.13192-141E6	reject
tpm.MCF7%20breast%20cancer%20cell%20line%20response%20to%20HRG%2c%2007hr%2c%20biol_rep1.CNhs12448.13061-139I1	reject
tpm.MCF7%20breast%20cancer%20cell%20line%20response%20to%20HRG%2c%2007hr%2c%20biol_rep2.CNhs12666.13127-140G4	reject
tpm.MCF7%20breast%20cancer%20cell%20line%20response%20to%20HRG%2c%2007hr%2c%20biol_rep3.CNhs12767.13193-141E7	reject
tpm.MCF7%20breast%20cancer%20cell%20line%20response%20to%20HRG%2c%2008hr%2c%20biol_rep1.CNhs12740.13062-139I2	reject
tpm.MCF7%20breast%20cancer%20cell%20line%20response%20to%20HRG%2c%2008hr%2c%20biol_rep2.CNhs12667.13128-140G5	reject
tpm.MCF7%20breast%20cancer%20cell%20line%20response%20to%20HRG%2c%2008hr%2c%20biol_rep3.CNhs12768.13194-141E8	reject
tpm.medulloblastoma%20cell%20line%3aD283%20Med.CNhs12805.10838-111E1	reject
tpm.medulloblastoma%20cell%20line%3aONS-76.CNhs11861.10759-110E3	reject
tpm.melanoma%20cell%20line%3aCOLO%20679.CNhs11281.10514-107E1	reject
tpm.melanoma%20cell%20line%3aG-361.CNhs11254.10465-106H6	reject
tpm.meningioma%20cell%20line%3aHKBMM.CNhs11945.10691-109F7	reject
tpm.merkel%20cell%20carcinoma%20cell%20line%3aMKL-1.CNhs12838.10843-111E6	reject
tpm.merkel%20cell%20carcinoma%20cell%20line%3aMS-1.CNhs12839.10844-111E7	reject
tpm.mesenchymal%20stem%20cell%20line%3aHu5%2fE18.CNhs11718.10568-108B1	reject
tpm.mesodermal%20tumor%20cell%20line%3aHIRS-BM.CNhs12191.10696-109G3	reject
tpm.mesothelioma%20cell%20line%3aACC-MESO-1.CNhs11263.10493-107B7	reject
tpm.mesothelioma%20cell%20line%3aACC-MESO-4.CNhs11264.10494-107B8	reject
tpm.mesothelioma%20cell%20line%3aMero-14%2c%20tech_rep1.CNhs13065.10849-111F3	reject
tpm.mesothelioma%20cell%20line%3aMero-14%2c%20tech_rep2.CNhs14376.10849-111F3	reject
tpm.mesothelioma%20cell%20line%3aMero-25.CNhs13066.10850-111F4	reject
tpm.mesothelioma%20cell%20line%3aMero-41.CNhs13067.10851-111F5	reject
tpm.mesothelioma%20cell%20line%3aMero-48a.CNhs13068.10852-111F6	reject
tpm.mesothelioma%20cell%20line%3aMero-82.CNhs13069.10853-111F7	reject
tpm.mesothelioma%20cell%20line%3aMero-83.CNhs13070.10854-111F8	reject
tpm.mesothelioma%20cell%20line%3aMero-84.CNhs13072.10855-111F9	reject
tpm.mesothelioma%20cell%20line%3aMero-95.CNhs13073.10856-111G1	reject
tpm.mesothelioma%20cell%20line%3aNCI-H2052.CNhs13063.10847-111F1	reject
tpm.mesothelioma%20cell%20line%3aNCI-H226.CNhs13062.10846-111E9	reject
tpm.mesothelioma%20cell%20line%3aNCI-H2452.CNhs13064.10848-111F2	reject
tpm.mesothelioma%20cell%20line%3aNCI-H28.CNhs13061.10845-111E8	reject
tpm.mesothelioma%20cell%20line%3aNo36.CNhs13074.10857-111G2	reject
tpm.mesothelioma%20cell%20line%3aONE58.CNhs13075.10858-111G3	reject
tpm.mixed%20mullerian%20tumor%20cell%20line%3aHTMMT.CNhs11944.10689-109F5	reject
tpm.mucinous%20adenocarcinoma%20cell%20line%3aJHOM-1.CNhs11752.10648-109A9	reject
tpm.mucinous%20cystadenocarcinoma%20cell%20line%3aMCAS.CNhs11873.10784-110H1	reject
tpm.mycosis%20fungoides%2c%20T%20cell%20lymphoma%20cell%20line%3aHuT%20102%20TIB-162.CNhs11858.10744-110C6	reject
tpm.myelodysplastic%20syndrome%20cell%20line%3aSKM-1.CNhs11934.10772-110F7	reject
tpm.myeloma%20cell%20line%3aPCM6.CNhs11258.10474-106I6	reject
tpm.myxofibrosarcoma%20cell%20line%3aMFH-ino.CNhs11729.10600-108E6	reject
tpm.myxofibrosarcoma%20cell%20line%3aNMFH-1.CNhs11821.10684-109E9	reject
tpm.neuroblastoma%20cell%20line%3aCHP-134.CNhs11276.10508-107D4	reject
tpm.neuroblastoma%20cell%20line%3aNB-1.CNhs11284.10539-107G8	reject
tpm.neuroblastoma%20cell%20line%3aNBsusSR.CNhs11818.10607-108F4	reject
tpm.neuroblastoma%20cell%20line%3aNH-12.CNhs11811.10555-107I6	reject
tpm.neuroectodermal%20tumor%20cell%20line%3aFU-RPNT-1.CNhs11744.10637-108I7	reject
tpm.neuroectodermal%20tumor%20cell%20line%3aFU-RPNT-2.CNhs11753.10663-109C6	reject
tpm.neuroectodermal%20tumor%20cell%20line%3aTASK1.CNhs11866.10774-110F9	reject
tpm.neuroepithelioma%20cell%20line%3aSK-N-MC.CNhs11853.10728-110A8	reject
tpm.neurofibroma%20cell%20line%3aHs%2053%2eT.CNhs11854.10729-110A9	reject
tpm.NK%20T%20cell%20leukemia%20cell%20line%3aKHYG-1.CNhs11867.10777-110G3	reject
tpm.non-small%20cell%20lung%20cancer%20cell%20line%3aNCI-H1385.CNhs12193.10730-110B1	reject
tpm.non%20T%20non%20B%20acute%20lymphoblastic%20leukemia%20%28ALL%29%20cell%20line%3aP30%2fOHK.CNhs10747.10430-106D7	reject
tpm.normal%20embryonic%20palatal%20mesenchymal%20cell%20line%3aHEPM.CNhs11894.10813-111B3	reject
tpm.normal%20intestinal%20epithelial%20cell%20line%3aFHs%2074%20Int.CNhs11950.10812-111B2	reject
tpm.oral%20squamous%20cell%20carcinoma%20cell%20line%3aCa9-22.CNhs10752.10434-106E2	reject
tpm.oral%20squamous%20cell%20carcinoma%20cell%20line%3aHO-1-u-1.CNhs11287.10550-107I1	reject
tpm.oral%20squamous%20cell%20carcinoma%20cell%20line%3aHSC-3.CNhs11717.10545-107H5	reject
tpm.oral%20squamous%20cell%20carcinoma%20cell%20line%3aSAS.CNhs11810.10544-107H4	reject
tpm.osteoclastoma%20cell%20line%3aHs%20706%2eT.CNhs11835.10704-109H2	reject
tpm.osteosarcoma%20cell%20line%3a143B%2fTK%5e%28-%29neo%5e%28R%29.CNhs11279.10510-107D6	reject
tpm.osteosarcoma%20cell%20line%3aHS-Os-1.CNhs11290.10558-107I9	reject
tpm.pagetoid%20sarcoma%20cell%20line%3aHs%20925%2eT.CNhs11856.10732-110B3	reject
tpm.pancreatic%20carcinoma%20cell%20line%3aNOR-P1.CNhs11832.10698-109G5	reject
tpm.papillary%20adenocarcinoma%20cell%20line%3a8505C.CNhs11716.10437-106E5	reject
tpm.papillotubular%20adenocarcinoma%20cell%20line%3aTGBC18TKB.CNhs10734.10417-106C3	reject
tpm.peripheral%20neuroectodermal%20tumor%20cell%20line%3aKU-SN.CNhs11830.10697-109G4	reject
tpm.pharyngeal%20carcinoma%20cell%20line%3aDetroit%20562.CNhs11849.10723-110A3	reject
tpm.plasma%20cell%20leukemia%20cell%20line%3aARH-77.CNhs12807.10840-111E3	reject
tpm.pleomorphic%20hepatocellular%20carcinoma%20cell%20line%3aSNU-387.CNhs11933.10706-109H4	reject
tpm.prostate%20cancer%20cell%20line%3aDU145.CNhs11260.10490-107B4	reject
tpm.prostate%20cancer%20cell%20line%3aPC-3.CNhs11243.10439-106E7	reject
tpm.rectal%20cancer%20cell%20line%3aTT1TKB.CNhs11255.10469-106I1	reject
tpm.renal%20cell%20carcinoma%20cell%20line%3aOS-RC-2.CNhs10729.10411-106B6	reject
tpm.renal%20cell%20carcinoma%20cell%20line%3aTUHR10TKB.CNhs11257.10471-106I3	reject
tpm.retinoblastoma%20cell%20line%3aY79.CNhs11267.10475-106I7	reject
tpm.rhabdomyosarcoma%20cell%20line%3aKYM-1.CNhs11877.10787-110H4	reject
tpm.rhabdomyosarcoma%20cell%20line%3aRMS-YM.CNhs11269.10477-106I9	reject
tpm.sacrococcigeal%20teratoma%20cell%20line%3aHTST.CNhs11829.10695-109G2	reject
tpm.Saos-2%20osteosarcoma%20cell%20line%2c%20untreated%20control%2c%20day28%2c%20biol_rep1%20%28B1%20T17%29.CNhs14194.12697-135D6	reject
tpm.Saos-2%20osteosarcoma%20cell%20line%2c%20untreated%20control%2c%20day28%2c%20biol_rep2%20%28B2%20T17%29.CNhs14195.12795-136F5	reject
tpm.Saos-2%20osteosarcoma%20cell%20line%2c%20untreated%20control%2c%20day28%2c%20biol_rep3%20%28B3%20T17%29.CNhs14196.12893-137H4	reject
tpm.schwannoma%20cell%20line%3aHS-PSS.CNhs11183.10442-106F1	reject
tpm.schwannoma%20cell%20line%3aHS-PSS%2c%20tech_rep2.CNhs11245.10442-106F1	reject
tpm.serous%20adenocarcinoma%20cell%20line%3aJHOS-2.CNhs11746.10639-108I9	reject
tpm.serous%20adenocarcinoma%20cell%20line%3aSK-OV-3-R%20after%20co-culture%20with%20SOC-57-02-G%2c%20biol_rep1.CNhs13508.11843-124H7	reject
tpm.serous%20adenocarcinoma%20cell%20line%3aSK-OV-3-R%2c%20biol_rep1.CNhs13099.11841-124H5	reject
tpm.serous%20cystadenocarcinoma%20cell%20line%3aHTOA.CNhs11827.10693-109F9	reject
tpm.signet%20ring%20carcinoma%20cell%20line%3aKato%20III.CNhs10753.10436-106E4	reject
tpm.signet%20ring%20carcinoma%20cell%20line%3aNUGC-4.CNhs11270.10483-107A6	reject
tpm.small-cell%20gastrointestinal%20carcinoma%20cell%20line%3aECC4.CNhs11734.10609-108F6	reject
tpm.small%20cell%20cervical%20cancer%20cell%20line%3aHCSC-1.CNhs11885.10800-110I8	reject
tpm.small%20cell%20gastrointestinal%20carcinoma%20cell%20line%3aECC10.CNhs11736.10610-108F7	reject
tpm.small%20cell%20lung%20carcinoma%20cell%20line%3aDMS%20144.CNhs12808.10841-111E4	reject
tpm.small%20cell%20lung%20carcinoma%20cell%20line%3aLK-2.CNhs11285.10541-107H1	reject
tpm.small%20cell%20lung%20carcinoma%20cell%20line%3aNCI-H82.CNhs12809.10842-111E5	reject
tpm.small%20cell%20lung%20carcinoma%20cell%20line%3aWA-hT.CNhs11812.10562-108A4	reject
tpm.somatostatinoma%20cell%20line%3aQGP-1.CNhs11869.10781-110G7	reject
tpm.spindle%20cell%20sarcoma%20cell%20line%3aHs%20132%2eT.CNhs11857.10737-110B8	reject
tpm.splenic%20lymphoma%20with%20villous%20lymphocytes%20cell%20line%3aSLVL.CNhs10741.10424-106D1	reject
tpm.squamous%20cell%20carcinoma%20cell%20line%3aEC-GI-10.CNhs11252.10463-106H4	reject
tpm.squamous%20cell%20carcinoma%20cell%20line%3aJHUS-nk1.CNhs11749.10646-109A7	reject
tpm.squamous%20cell%20carcinoma%20cell%20line%3aT3M-5.CNhs11739.10616-108G4	reject
tpm.squamous%20cell%20lung%20carcinoma%20cell%20line%3aEBC-1.CNhs11273.10486-107A9	reject
tpm.squamous%20cell%20lung%20carcinoma%20cell%20line%3aLC-1F.CNhs14238.10457-106G7	reject
tpm.squamous%20cell%20lung%20carcinoma%20cell%20line%3aRERF-LC-AI.CNhs14240.10501-107C6	reject
tpm.synovial%20sarcoma%20cell%20line%3aHS-SY-II.CNhs11244.10441-106E9	reject
tpm.teratocarcinoma%20cell%20line%3aNCC-IT-A3.CNhs11878.10790-110H7	reject
tpm.teratocarcinoma%20cell%20line%3aNCR-G1.CNhs11884.10798-110I6	reject
tpm.teratocarcinoma%20cell%20line%3aPA-1.CNhs11890.10807-111A6	reject
tpm.testicular%20germ%20cell%20embryonal%20carcinoma%20cell%20line%3aITO-II.CNhs11876.10786-110H3	reject
tpm.testicular%20germ%20cell%20embryonal%20carcinoma%20cell%20line%3aNEC14.CNhs12351.10591-108D6	reject
tpm.testicular%20germ%20cell%20embryonal%20carcinoma%20cell%20line%3aNEC15.CNhs12362.10593-108D8	reject
tpm.testicular%20germ%20cell%20embryonal%20carcinoma%20cell%20line%3aNEC8.CNhs11726.10590-108D5	reject
tpm.thymic%20carcinoma%20cell%20line%3aTy-82.CNhs14139.10803-111A2	reject
tpm.thyroid%20carcinoma%20cell%20line%3aKHM-5M.CNhs14140.10776-110G2	reject
tpm.thyroid%20carcinoma%20cell%20line%3aTCO-1.CNhs11872.10783-110G9	reject
tpm.transitional-cell%20carcinoma%20cell%20line%3a5637.CNhs10735.10418-106C4	reject
tpm.transitional-cell%20carcinoma%20cell%20line%3aJMSU1.CNhs11261.10492-107B6	reject
tpm.transitional%20cell%20carcinoma%20cell%20line%3aHs%20769%2eT.CNhs11837.10707-109H5	reject
tpm.tridermal%20teratoma%20cell%20line%3aHGRT.CNhs11828.10694-109G1	reject
tpm.tubular%20adenocarcinoma%20cell%20line%3aSUIT-2.CNhs11883.10797-110I5	reject
tpm.Wilms%27%20tumor%20cell%20line%3aG-401.CNhs11892.10809-111A8	reject
tpm.Wilms%27%20tumor%20cell%20line%3aHFWT.CNhs11728.10597-108E3	reject
tpm.xeroderma%20pigentosum%20b%20cell%20line%3aXPL%2017.CNhs11813.10563-108A5	reject
